# Supplementary material for: (4Z)-4-[(4-Methoxy­benzyl­amino)(phen­yl)methyl­ene]-3-methyl-1-phenyl-1H-pyrazol-5(4H)-one
Source: Acta Crystallogr Sect E Struct Rep Online. 2009 Oct 17;65(Pt 11):o2740. doi: 10.1107/S1600536809040458 (PMC2971322; doi:10.1107/S1600536809040458)
Supplement: Supplementary file 1 [file e-65-o2740-sup1.cif]

##############################################################################
###                                                                        ###
###        Electronic paper (Acta Crystallographica Section E)             ###
###                                                                        ###
##############################################################################
#                                                                            #
# This CIF contains the data in a paper accepted for publication in Acta     #
# Crystallographica Section E. It conforms to the requirements of Notes      #
# for Authors for Section E, and has been peer reviewed under the auspices   #
# of the IUCr Commission on Journals.                                        #
#                                                                            #
# Full details of the Crystallographic Information File format               #
# are given in the paper "The Crystallographic Information File (CIF):       #
# a New Standard Archive File for Crystallography" by S. R. Hall, F. H.      #
# Allen and I. D. Brown [Acta Cryst. (1991), A47, 655-685].                  #
#                                                                            #
# The current version of the core CIF dictionary is obtainable from          #
# ftp://ftp.iucr.org/pub/cif_core.dic. The current version number is 2.4.    #
#                                                                            #
# Software is freely available for graphical display of the structure(s) in  #
# this CIF.  For information consult the CIF home page http://www.iucr.org/  #
# cif/home.html                                                              #
#                                                                            #
# This file may be used for bona fide research purposes within the           #
# scientific community so long as proper attribution is given to the journal # 
# article from which it was obtained.                                        #
#                                                                            #
##############################################################################
                                             
data_global
_audit_creation_method     'SHELXL-97'
_journal_date_recd_electronic     2009-09-21
_journal_date_accepted     2009-10-05
_journal_name_full     'Acta Crystallographica, Section E'
_journal_year     2009
_journal_volume     65
_journal_issue     11
_journal_page_first     o2740
_journal_page_last     o2740
_journal_paper_category     QO
_journal_coeditor_code     FL2271
_publ_contact_author_name     'Hai-Zhen Xu'
_publ_contact_author_address
;
College of Chemistry and Life Science, Tianjin
Normal University, Weijin Road No. 241,
Tianjin, People's Republic of China
;
_publ_contact_author_email     hsxyxhz@mail.tjnu.edu.cn
_publ_contact_author_fax     ?
_publ_contact_author_phone     ?
_publ_section_title
;\
(4<i>Z</i>)-4-[(4-Methoxybenzylamino)(phenyl)methylene]-3-methyl-1-phenyl-\
1<i>H</i>-pyrazol-5(4<i>H</i>)-one
;
loop_
    _publ_author_name
    _publ_author_footnote
    _publ_author_address
    "Xu, Hai-Zhen" .
;
College of Chemistry and Life Science
Tianjin Normal University
Tianjin
People's Republic of China
;
    "Xu, Jian-Ping" .
;
Elementary Education College
Tianjin Normal University
Weijin Road No. 241
Tianjin
People's Republic of China
;
    "Zhang, Jin" .
;
State Key Laboratory of Enlemento-Organic Chemistry
Nankai University
Tianjin 300071
People's Republic of China
;
    "Yuan, Yan-Wei" .
;
State Key Laboratory of Enlemento-Organic Chemistry
Nankai University
Tianjin 300071
People's Republic of China
;
    "Zhu, You-Quan" .
;
State Key Laboratory of Enlemento-Organic Chemistry
Nankai University
Tianjin 300071
People's Republic of China
;
data_I
_chemical_name_systematic
;
(4<i>Z</i>)-4-[(4-Methoxybenzylamino)(phenyl)methylene]-3-methyl-1-phenyl-
1<i>H</i>-pyrazol-5(4<i>H</i>)-one
;
_chemical_name_common     ?
_chemical_formula_moiety     'C25 H23 N3 O2'
_chemical_formula_sum     'C25 H23 N3 O2'
_chemical_formula_iupac     'C25 H23 N3 O2'
_chemical_formula_weight     397.46
_chemical_melting_point     ?
_symmetry_cell_setting     Orthorhombic
_symmetry_space_group_name_H-M     'P b c a'
_symmetry_space_group_name_Hall     '-P 2ac 2ab'
loop_
    _symmetry_equiv_pos_as_xyz
    'x, y, z'
    '-x+1/2, -y, z+1/2'
    '-x, y+1/2, -z+1/2'
    'x+1/2, -y+1/2, -z'
    '-x, -y, -z'
    'x-1/2, y, -z-1/2'
    'x, -y-1/2, z-1/2'
    '-x-1/2, y-1/2, z'
_cell_length_a     17.685(4)
_cell_length_b     11.613(2)
_cell_length_c     20.568(4)
_cell_angle_alpha     90.00
_cell_angle_beta     90.00
_cell_angle_gamma     90.00
_cell_volume     4224.1(15)
_cell_formula_units_Z     8
_cell_measurement_reflns_used     10389
_cell_measurement_theta_min     2.290
_cell_measurement_theta_max     27.484
_cell_measurement_temperature     113(2)
_exptl_crystal_description     block
_exptl_crystal_colour     yellow
_exptl_crystal_size_max     0.20
_exptl_crystal_size_mid     0.18
_exptl_crystal_size_min     0.12
_exptl_crystal_density_diffrn     1.250
_exptl_crystal_density_meas     ?
_exptl_crystal_density_method     'not measured'
_exptl_crystal_F_000     1680
_exptl_absorpt_coefficient_mu     0.081
_exptl_absorpt_correction_type     multi-scan
_exptl_absorpt_process_details     '(CrystalClear; Rigaku, 2005)'
_exptl_absorpt_correction_T_min     0.9841
_exptl_absorpt_correction_T_max     0.9904
_exptl_special_details
;
;
_diffrn_ambient_temperature     113(2)
_diffrn_radiation_type     MoK\a
_diffrn_radiation_wavelength     0.71073
_diffrn_radiation_source     'rotating anode'
_diffrn_radiation_monochromator     confocal
_diffrn_measurement_device_type     'Rigaku Saturn CCD area-detector'
_diffrn_measurement_method     '\w and \f'
_diffrn_detector_area_resol_mean     7.31
_diffrn_reflns_number     32552
_diffrn_reflns_av_R_equivalents     0.0429
_diffrn_reflns_av_sigmaI/netI     0.0284
_diffrn_reflns_theta_min     2.29
_diffrn_reflns_theta_max     27.53
_diffrn_reflns_theta_full     27.53
_diffrn_measured_fraction_theta_max     0.996
_diffrn_measured_fraction_theta_full     0.996
_diffrn_reflns_limit_h_min     -22
_diffrn_reflns_limit_h_max     20
_diffrn_reflns_limit_k_min     -15
_diffrn_reflns_limit_k_max     14
_diffrn_reflns_limit_l_min     -20
_diffrn_reflns_limit_l_max     26
_diffrn_standards_number     0
_diffrn_standards_interval_count     0
_diffrn_standards_interval_time     0
_diffrn_standards_decay_%     0
_refine_special_details
;
Refinement of <i>F</i>^2^ against ALL reflections. The weighted <i>R</i>-factor
<i>wR</i> and goodness of fit <i>S</i> are based on <i>F</i>^2^, conventional
<i>R</i>-factors <i>R</i> are based on <i>F</i>, with <i>F</i> set to zero for
negative <i>F</i>^2^. The threshold expression of <i>F</i>^2^ >
\s(<i>F</i>^2^) is used only for calculating <i>R</i>-factors(gt) <i>etc</i>.
and is not relevant to the choice of reflections for refinement.
<i>R</i>-factors based on <i>F</i>^2^ are statistically about twice as large
as those based on <i>F</i>, and <i>R</i>- factors based on ALL data will be
even larger.
;
_reflns_number_total     4852
_reflns_number_gt     4332
_reflns_threshold_expression     I>2\s(I)
_refine_ls_structure_factor_coef     Fsqd
_refine_ls_matrix_type     full
_refine_ls_R_factor_all     0.0647
_refine_ls_R_factor_gt     0.0563
_refine_ls_wR_factor_gt     0.1302
_refine_ls_wR_factor_ref     0.1354
_refine_ls_goodness_of_fit_ref     1.117
_refine_ls_restrained_S_all     1.117
_refine_ls_number_reflns     4852
_refine_ls_number_parameters     278
_refine_ls_number_restraints     0
_refine_ls_hydrogen_treatment     mixed
_refine_ls_weighting_scheme     calc
_refine_ls_weighting_details
         'calc w=1/[\s^2^(Fo^2^)+(0.0569P)^2^+1.4565P] where P=(Fo^2^+2Fc^2^)/3'
_atom_sites_solution_hydrogens     geom
_atom_sites_solution_primary     direct
_atom_sites_solution_secondary     difmap
_refine_ls_shift/su_max     0.001
_refine_ls_shift/su_mean     0.000
_refine_diff_density_max     0.233
_refine_diff_density_min     -0.280
_refine_ls_extinction_method     'SHELXL97 (Sheldrick, 2008)'
_refine_ls_extinction_coef     0.0196(15)
_refine_ls_extinction_expression
                                  'Fc^*^=kFc[1+0.001xFc^2^\l^3^/sin(2\q)]^-1/4^'
loop_
    _atom_type_symbol
    _atom_type_description
    _atom_type_scat_dispersion_real
    _atom_type_scat_dispersion_imag
    _atom_type_scat_source
    'C' 'C' 0.0033 0.0016
                         'International Tables Vol C Tables 4.2.6.8 and 6.1.1.4'
    'H' 'H' 0.0000 0.0000
                         'International Tables Vol C Tables 4.2.6.8 and 6.1.1.4'
    'N' 'N' 0.0061 0.0033
                         'International Tables Vol C Tables 4.2.6.8 and 6.1.1.4'
    'O' 'O' 0.0106 0.0060
                         'International Tables Vol C Tables 4.2.6.8 and 6.1.1.4'
_computing_data_collection     'CrystalClear (Rigaku, 2005)'
_computing_cell_refinement     'CrystalClear (Rigaku, 2005)'
_computing_data_reduction     'CrystalClear (Rigaku, 2005)'
_computing_structure_solution     'SHELXS97 (Sheldrick, 2008)'
_computing_structure_refinement     'SHELXL97 (Sheldrick, 2008)'
_computing_molecular_graphics     'SHELXTL (Sheldrick, 2008)'
_computing_publication_material     'SHELXTL (Sheldrick, 2008)'
loop_
    _atom_site_type_symbol
    _atom_site_label
    _atom_site_fract_x
    _atom_site_fract_y
    _atom_site_fract_z
    _atom_site_U_iso_or_equiv
    _atom_site_adp_type
    _atom_site_calc_flag
    _atom_site_refinement_flags
    _atom_site_occupancy
    _atom_site_disorder_assembly
    _atom_site_disorder_group
    O O1 0.03774(6) 0.05679(9) 0.39451(5) 0.0342(3) Uani d . 1 . .
    O O2 0.22937(8) -0.44370(11) 0.33811(7) 0.0532(4) Uani d . 1 . .
    N N1 0.04301(7) 0.34722(11) 0.44256(6) 0.0315(3) Uani d . 1 . .
    N N2 0.02452(7) 0.25809(10) 0.39929(6) 0.0290(3) Uani d . 1 . .
    N N3 0.11039(8) -0.01861(11) 0.50035(6) 0.0336(3) Uani d . 1 . .
    C C1 -0.01072(8) 0.28454(13) 0.33938(7) 0.0295(3) Uani d . 1 . .
    C C2 -0.04472(9) 0.19813(14) 0.30272(7) 0.0355(4) Uani d . 1 . .
    H H2 -0.0454 0.1211 0.3182 0.043 Uiso calc R 1 . .
    C C3 -0.07760(10) 0.22525(16) 0.24341(8) 0.0411(4) Uani d . 1 . .
    H H3 -0.1002 0.1662 0.2181 0.049 Uiso calc R 1 . .
    C C4 -0.07778(9) 0.33747(17) 0.22084(8) 0.0429(4) Uani d . 1 . .
    H H4 -0.0998 0.3554 0.1799 0.051 Uiso calc R 1 . .
    C C5 -0.04572(9) 0.42288(16) 0.25824(9) 0.0438(4) Uani d . 1 . .
    H H5 -0.0468 0.5002 0.2432 0.053 Uiso calc R 1 . .
    C C6 -0.01187(9) 0.39786(14) 0.31747(8) 0.0370(4) Uani d . 1 . .
    H H6 0.0103 0.4574 0.3428 0.044 Uiso calc R 1 . .
    C C7 0.04567(8) 0.15137(13) 0.42300(7) 0.0283(3) Uani d . 1 . .
    C C8 0.07883(8) 0.17516(12) 0.48542(7) 0.0277(3) Uani d . 1 . .
    C C9 0.07448(8) 0.29768(13) 0.49309(7) 0.0299(3) Uani d . 1 . .
    C C10 0.09843(10) 0.37075(15) 0.54929(8) 0.0404(4) Uani d . 1 . .
    H H10A 0.0878 0.4518 0.5396 0.061 Uiso calc R 1 . .
    H H10B 0.1528 0.3608 0.5568 0.061 Uiso calc R 1 . .
    H H10C 0.0704 0.3475 0.5883 0.061 Uiso calc R 1 . .
    C C11 0.11209(8) 0.08831(13) 0.52273(7) 0.0282(3) Uani d . 1 . .
    C C12 0.15154(8) 0.11208(13) 0.58498(7) 0.0294(3) Uani d . 1 . .
    C C13 0.11171(9) 0.12018(16) 0.64250(8) 0.0404(4) Uani d . 1 . .
    H H13 0.0585 0.1095 0.6428 0.048 Uiso calc R 1 . .
    C C14 0.14969(11) 0.1440(2) 0.69986(9) 0.0541(5) Uani d . 1 . .
    H H14 0.1223 0.1496 0.7395 0.065 Uiso calc R 1 . .
    C C15 0.22707(11) 0.15964(19) 0.69975(9) 0.0521(5) Uani d . 1 . .
    H H15 0.2527 0.1767 0.7392 0.063 Uiso calc R 1 . .
    C C16 0.26706(10) 0.15051(18) 0.64253(9) 0.0482(5) Uani d . 1 . .
    H H16 0.3203 0.1609 0.6425 0.058 Uiso calc R 1 . .
    C C17 0.22957(9) 0.12621(15) 0.58515(8) 0.0391(4) Uani d . 1 . .
    H H17 0.2572 0.1192 0.5458 0.047 Uiso calc R 1 . .
    C C18 0.14345(10) -0.12099(14) 0.53081(8) 0.0359(4) Uani d . 1 . .
    H H18A 0.1058 -0.1578 0.5597 0.043 Uiso calc R 1 . .
    H H18B 0.1877 -0.0986 0.5574 0.043 Uiso calc R 1 . .
    C C19 0.16749(8) -0.20464(13) 0.47878(7) 0.0306(3) Uani d . 1 . .
    C C20 0.22998(9) -0.18247(13) 0.44036(8) 0.0339(3) Uani d . 1 . .
    H H20 0.2575 -0.1130 0.4464 0.041 Uiso calc R 1 . .
    C C21 0.25327(9) -0.26025(15) 0.39292(8) 0.0372(4) Uani d . 1 . .
    H H21 0.2965 -0.2448 0.3670 0.045 Uiso calc R 1 . .
    C C22 0.21200(10) -0.36117(14) 0.38418(8) 0.0385(4) Uani d . 1 . .
    C C23 0.14925(10) -0.38372(14) 0.42166(9) 0.0407(4) Uani d . 1 . .
    H H23 0.1213 -0.4527 0.4152 0.049 Uiso calc R 1 . .
    C C24 0.12701(9) -0.30591(14) 0.46861(8) 0.0368(4) Uani d . 1 . .
    H H24 0.0836 -0.3216 0.4943 0.044 Uiso calc R 1 . .
    C C25 0.29322(13) -0.42679(19) 0.30302(11) 0.0608(6) Uani d . 1 . .
    H H25A 0.2890 -0.3545 0.2787 0.091 Uiso calc R 1 . .
    H H25B 0.3000 -0.4908 0.2726 0.091 Uiso calc R 1 . .
    H H25C 0.3368 -0.4228 0.3324 0.091 Uiso calc R 1 . .
    H H3A 0.0837(12) -0.0281(18) 0.4599(11) 0.057(6) Uiso d . 1 . .
loop_
    _atom_site_aniso_label
    _atom_site_aniso_U_11
    _atom_site_aniso_U_22
    _atom_site_aniso_U_33
    _atom_site_aniso_U_12
    _atom_site_aniso_U_13
    _atom_site_aniso_U_23
    O1 0.0433(6) 0.0283(5) 0.0310(6) 0.0064(4) -0.0066(5) -0.0041(4)
    O2 0.0675(9) 0.0387(7) 0.0535(8) 0.0109(6) -0.0160(7) -0.0121(6)
    N1 0.0359(7) 0.0267(6) 0.0319(7) 0.0000(5) -0.0018(5) -0.0022(5)
    N2 0.0344(6) 0.0255(6) 0.0269(6) 0.0027(5) -0.0032(5) -0.0009(5)
    N3 0.0400(7) 0.0312(7) 0.0296(7) 0.0079(5) -0.0056(6) 0.0008(5)
    C1 0.0267(7) 0.0347(8) 0.0272(7) 0.0056(6) 0.0025(6) 0.0042(6)
    C2 0.0405(9) 0.0354(8) 0.0307(8) 0.0088(7) -0.0035(7) -0.0005(6)
    C3 0.0411(9) 0.0521(10) 0.0302(8) 0.0103(8) -0.0047(7) -0.0026(7)
    C4 0.0336(8) 0.0629(12) 0.0320(8) 0.0079(8) -0.0004(7) 0.0131(8)
    C5 0.0352(9) 0.0487(10) 0.0477(10) -0.0009(7) -0.0018(8) 0.0218(8)
    C6 0.0329(8) 0.0357(8) 0.0425(9) -0.0016(6) -0.0005(7) 0.0108(7)
    C7 0.0299(7) 0.0273(7) 0.0276(7) 0.0031(6) 0.0002(6) -0.0004(5)
    C8 0.0280(7) 0.0285(7) 0.0267(7) 0.0015(5) -0.0001(6) -0.0012(6)
    C9 0.0299(7) 0.0297(7) 0.0303(7) -0.0006(6) 0.0018(6) -0.0013(6)
    C10 0.0497(10) 0.0336(8) 0.0378(9) -0.0015(7) -0.0051(7) -0.0052(7)
    C11 0.0254(7) 0.0323(8) 0.0269(7) 0.0018(6) 0.0022(6) 0.0015(6)
    C12 0.0286(7) 0.0318(8) 0.0279(7) -0.0016(6) -0.0013(6) 0.0031(6)
    C13 0.0307(8) 0.0582(11) 0.0323(8) -0.0071(7) 0.0015(7) -0.0060(7)
    C14 0.0499(11) 0.0811(15) 0.0314(9) -0.0092(10) 0.0008(8) -0.0084(9)
    C15 0.0494(11) 0.0669(13) 0.0401(10) -0.0066(9) -0.0157(8) -0.0040(9)
    C16 0.0314(9) 0.0588(12) 0.0544(11) -0.0081(8) -0.0117(8) 0.0021(9)
    C17 0.0301(8) 0.0485(10) 0.0386(9) -0.0048(7) 0.0014(7) 0.0069(7)
    C18 0.0413(9) 0.0319(8) 0.0345(8) 0.0082(7) -0.0011(7) 0.0058(6)
    C19 0.0329(7) 0.0262(7) 0.0328(8) 0.0039(6) -0.0060(6) 0.0046(6)
    C20 0.0355(8) 0.0295(8) 0.0368(8) -0.0004(6) -0.0045(6) 0.0012(6)
    C21 0.0370(8) 0.0384(9) 0.0361(8) 0.0049(7) -0.0006(7) 0.0013(7)
    C22 0.0477(9) 0.0313(8) 0.0363(8) 0.0100(7) -0.0142(7) -0.0058(7)
    C23 0.0437(9) 0.0297(8) 0.0486(10) -0.0033(7) -0.0167(8) 0.0020(7)
    C24 0.0338(8) 0.0338(8) 0.0427(9) -0.0014(6) -0.0095(7) 0.0070(7)
    C25 0.0666(13) 0.0546(12) 0.0614(13) 0.0193(10) -0.0103(11) -0.0208(10)
_geom_special_details
;
All e.s.d.'s (except the e.s.d. in the dihedral angle between two l.s. planes)
are estimated using the full covariance matrix. The cell e.s.d.'s are taken
into account individually in the estimation of e.s.d.'s in distances, angles
and torsion angles; correlations between e.s.d.'s in cell parameters are only
used when they are defined by crystal symmetry. An approximate (isotropic)
treatment of cell e.s.d.'s is used for estimating e.s.d.'s involving l.s.
planes.
;
loop_
    _geom_bond_atom_site_label_1
    _geom_bond_atom_site_label_2
    _geom_bond_site_symmetry_2
    _geom_bond_distance
    _geom_bond_publ_flag
    O1 C7 . 1.2527(18) no
    O2 C25 . 1.354(3) no
    O2 C22 . 1.382(2) no
    N1 C9 . 1.3118(19) no
    N1 N2 . 1.4037(17) no
    N2 C7 . 1.3834(19) no
    N2 C1 . 1.4145(19) no
    N3 C11 . 1.325(2) no
    N3 C18 . 1.4656(19) no
    N3 H3A . 0.96(2) no
    C1 C6 . 1.391(2) no
    C1 C2 . 1.392(2) no
    C2 C3 . 1.388(2) no
    C2 H2 . 0.9500 no
    C3 C4 . 1.383(3) no
    C3 H3 . 0.9500 no
    C4 C5 . 1.377(3) no
    C4 H4 . 0.9500 no
    C5 C6 . 1.388(2) no
    C5 H5 . 0.9500 no
    C6 H6 . 0.9500 no
    C7 C8 . 1.438(2) no
    C8 C11 . 1.397(2) no
    C8 C9 . 1.434(2) no
    C9 C10 . 1.495(2) no
    C10 H10A . 0.9800 no
    C10 H10B . 0.9800 no
    C10 H10C . 0.9800 no
    C11 C12 . 1.484(2) no
    C12 C13 . 1.380(2) no
    C12 C17 . 1.390(2) no
    C13 C14 . 1.386(2) no
    C13 H13 . 0.9500 no
    C14 C15 . 1.381(3) no
    C14 H14 . 0.9500 no
    C15 C16 . 1.377(3) no
    C15 H15 . 0.9500 no
    C16 C17 . 1.383(2) no
    C16 H16 . 0.9500 no
    C17 H17 . 0.9500 no
    C18 C19 . 1.507(2) no
    C18 H18A . 0.9900 no
    C18 H18B . 0.9900 no
    C19 C20 . 1.383(2) no
    C19 C24 . 1.393(2) no
    C20 C21 . 1.392(2) no
    C20 H20 . 0.9500 no
    C21 C22 . 1.392(2) no
    C21 H21 . 0.9500 no
    C22 C23 . 1.376(3) no
    C23 C24 . 1.380(2) no
    C23 H23 . 0.9500 no
    C24 H24 . 0.9500 no
    C25 H25A . 0.9800 no
    C25 H25B . 0.9800 no
    C25 H25C . 0.9800 no
loop_
    _geom_angle_atom_site_label_1
    _geom_angle_atom_site_label_2
    _geom_angle_atom_site_label_3
    _geom_angle_site_symmetry_1
    _geom_angle_site_symmetry_3
    _geom_angle
    _geom_angle_publ_flag
    C25 O2 C22 . . 116.75(16) no
    C9 N1 N2 . . 106.13(12) no
    C7 N2 N1 . . 111.97(11) no
    C7 N2 C1 . . 128.37(13) no
    N1 N2 C1 . . 119.66(12) no
    C11 N3 C18 . . 127.07(13) no
    C11 N3 H3A . . 114.7(12) no
    C18 N3 H3A . . 118.2(13) no
    C6 C1 C2 . . 120.02(14) no
    C6 C1 N2 . . 119.60(14) no
    C2 C1 N2 . . 120.38(14) no
    C3 C2 C1 . . 119.58(16) no
    C3 C2 H2 . . 120.2 no
    C1 C2 H2 . . 120.2 no
    C4 C3 C2 . . 120.65(17) no
    C4 C3 H3 . . 119.7 no
    C2 C3 H3 . . 119.7 no
    C5 C4 C3 . . 119.34(16) no
    C5 C4 H4 . . 120.3 no
    C3 C4 H4 . . 120.3 no
    C4 C5 C6 . . 121.13(16) no
    C4 C5 H5 . . 119.4 no
    C6 C5 H5 . . 119.4 no
    C5 C6 C1 . . 119.25(16) no
    C5 C6 H6 . . 120.4 no
    C1 C6 H6 . . 120.4 no
    O1 C7 N2 . . 126.17(13) no
    O1 C7 C8 . . 129.17(14) no
    N2 C7 C8 . . 104.65(12) no
    C11 C8 C9 . . 132.73(14) no
    C11 C8 C7 . . 121.55(13) no
    C9 C8 C7 . . 105.49(12) no
    N1 C9 C8 . . 111.77(13) no
    N1 C9 C10 . . 118.93(14) no
    C8 C9 C10 . . 129.28(14) no
    C9 C10 H10A . . 109.5 no
    C9 C10 H10B . . 109.5 no
    H10A C10 H10B . . 109.5 no
    C9 C10 H10C . . 109.5 no
    H10A C10 H10C . . 109.5 no
    H10B C10 H10C . . 109.5 no
    N3 C11 C8 . . 118.43(13) no
    N3 C11 C12 . . 119.01(13) no
    C8 C11 C12 . . 122.52(13) no
    C13 C12 C17 . . 119.77(14) no
    C13 C12 C11 . . 120.82(13) no
    C17 C12 C11 . . 119.41(14) no
    C12 C13 C14 . . 119.75(15) no
    C12 C13 H13 . . 120.1 no
    C14 C13 H13 . . 120.1 no
    C15 C14 C13 . . 120.36(17) no
    C15 C14 H14 . . 119.8 no
    C13 C14 H14 . . 119.8 no
    C16 C15 C14 . . 120.02(17) no
    C16 C15 H15 . . 120.0 no
    C14 C15 H15 . . 120.0 no
    C15 C16 C17 . . 119.93(16) no
    C15 C16 H16 . . 120.0 no
    C17 C16 H16 . . 120.0 no
    C16 C17 C12 . . 120.16(16) no
    C16 C17 H17 . . 119.9 no
    C12 C17 H17 . . 119.9 no
    N3 C18 C19 . . 109.38(12) no
    N3 C18 H18A . . 109.8 no
    C19 C18 H18A . . 109.8 no
    N3 C18 H18B . . 109.8 no
    C19 C18 H18B . . 109.8 no
    H18A C18 H18B . . 108.2 no
    C20 C19 C24 . . 118.83(15) no
    C20 C19 C18 . . 120.76(14) no
    C24 C19 C18 . . 120.40(14) no
    C19 C20 C21 . . 121.08(15) no
    C19 C20 H20 . . 119.5 no
    C21 C20 H20 . . 119.5 no
    C20 C21 C22 . . 118.79(16) no
    C20 C21 H21 . . 120.6 no
    C22 C21 H21 . . 120.6 no
    C23 C22 O2 . . 115.55(16) no
    C23 C22 C21 . . 120.70(15) no
    O2 C22 C21 . . 123.75(17) no
    C22 C23 C24 . . 119.82(15) no
    C22 C23 H23 . . 120.1 no
    C24 C23 H23 . . 120.1 no
    C23 C24 C19 . . 120.77(16) no
    C23 C24 H24 . . 119.6 no
    C19 C24 H24 . . 119.6 no
    O2 C25 H25A . . 109.5 no
    O2 C25 H25B . . 109.5 no
    H25A C25 H25B . . 109.5 no
    O2 C25 H25C . . 109.5 no
    H25A C25 H25C . . 109.5 no
    H25B C25 H25C . . 109.5 no
loop_
    _geom_torsion_atom_site_label_1
    _geom_torsion_atom_site_label_2
    _geom_torsion_atom_site_label_3
    _geom_torsion_atom_site_label_4
    _geom_torsion_site_symmetry_1
    _geom_torsion_site_symmetry_2
    _geom_torsion_site_symmetry_3
    _geom_torsion_site_symmetry_4
    _geom_torsion
    _geom_torsion_publ_flag
    C9 N1 N2 C7 . . . . -0.73(16) no
    C9 N1 N2 C1 . . . . 180.00(12) no
    C7 N2 C1 C6 . . . . -165.17(15) no
    N1 N2 C1 C6 . . . . 14.0(2) no
    C7 N2 C1 C2 . . . . 15.4(2) no
    N1 N2 C1 C2 . . . . -165.43(13) no
    C6 C1 C2 C3 . . . . 2.0(2) no
    N2 C1 C2 C3 . . . . -178.63(14) no
    C1 C2 C3 C4 . . . . -0.9(2) no
    C2 C3 C4 C5 . . . . -0.8(3) no
    C3 C4 C5 C6 . . . . 1.4(3) no
    C4 C5 C6 C1 . . . . -0.3(2) no
    C2 C1 C6 C5 . . . . -1.4(2) no
    N2 C1 C6 C5 . . . . 179.19(14) no
    N1 N2 C7 O1 . . . . -178.48(14) no
    C1 N2 C7 O1 . . . . 0.7(2) no
    N1 N2 C7 C8 . . . . 0.62(16) no
    C1 N2 C7 C8 . . . . 179.82(13) no
    O1 C7 C8 C11 . . . . 3.6(2) no
    N2 C7 C8 C11 . . . . -175.44(13) no
    O1 C7 C8 C9 . . . . 178.78(15) no
    N2 C7 C8 C9 . . . . -0.28(15) no
    N2 N1 C9 C8 . . . . 0.52(16) no
    N2 N1 C9 C10 . . . . -178.04(13) no
    C11 C8 C9 N1 . . . . 174.23(15) no
    C7 C8 C9 N1 . . . . -0.16(17) no
    C11 C8 C9 C10 . . . . -7.4(3) no
    C7 C8 C9 C10 . . . . 178.22(15) no
    C18 N3 C11 C8 . . . . 178.28(14) no
    C18 N3 C11 C12 . . . . 0.5(2) no
    C9 C8 C11 N3 . . . . -175.86(15) no
    C7 C8 C11 N3 . . . . -2.2(2) no
    C9 C8 C11 C12 . . . . 1.8(2) no
    C7 C8 C11 C12 . . . . 175.44(13) no
    N3 C11 C12 C13 . . . . -97.80(19) no
    C8 C11 C12 C13 . . . . 84.6(2) no
    N3 C11 C12 C17 . . . . 82.15(19) no
    C8 C11 C12 C17 . . . . -95.49(18) no
    C17 C12 C13 C14 . . . . 0.9(3) no
    C11 C12 C13 C14 . . . . -179.12(17) no
    C12 C13 C14 C15 . . . . 0.0(3) no
    C13 C14 C15 C16 . . . . -0.6(3) no
    C14 C15 C16 C17 . . . . 0.3(3) no
    C15 C16 C17 C12 . . . . 0.6(3) no
    C13 C12 C17 C16 . . . . -1.2(3) no
    C11 C12 C17 C16 . . . . 178.80(16) no
    C11 N3 C18 C19 . . . . -148.95(15) no
    N3 C18 C19 C20 . . . . 72.31(18) no
    N3 C18 C19 C24 . . . . -107.74(16) no
    C24 C19 C20 C21 . . . . -1.0(2) no
    C18 C19 C20 C21 . . . . 178.92(14) no
    C19 C20 C21 C22 . . . . 0.6(2) no
    C25 O2 C22 C23 . . . . -176.45(16) no
    C25 O2 C22 C21 . . . . 4.4(2) no
    C20 C21 C22 C23 . . . . 0.1(2) no
    C20 C21 C22 O2 . . . . 179.21(14) no
    O2 C22 C23 C24 . . . . -179.45(14) no
    C21 C22 C23 C24 . . . . -0.3(2) no
    C22 C23 C24 C19 . . . . -0.2(2) no
    C20 C19 C24 C23 . . . . 0.9(2) no
    C18 C19 C24 C23 . . . . -179.10(14) no
loop_
    _geom_hbond_atom_site_label_D
    _geom_hbond_atom_site_label_H
    _geom_hbond_atom_site_label_A
    _geom_hbond_site_symmetry_A
    _geom_hbond_distance_DH
    _geom_hbond_distance_HA
    _geom_hbond_distance_DA
    _geom_hbond_angle_DHA
    N3 H3A O1 . 0.96(2) 1.86(2) 2.6751(17) 141.3(18)
    C2 H2 O1 . 0.95 2.28 2.8956(19) 122.1
    C6 H6 N1 . 0.95 2.49 2.812(2) 100
    C25 H25C O1 8_655 0.98 2.57 3.538(2) 168.6
    C24 H24 N1 5_556 0.95 2.61 3.551(2) 174
