# Supplementary material for: (4Z)-4-[(4-Methoxy­benzyl­amino)(phen­yl)methyl­ene]-3-methyl-1-phenyl-1H-pyrazol-5(4H)-one
Source: Acta Crystallogr Sect E Struct Rep Online. 2009 Oct 17;65(Pt 11):o2740. doi: 10.1107/S1600536809040458 (PMC2971322; doi:10.1107/S1600536809040458)
Supplement: Supplementary file 2 [file e-65-o2740-Isup2.hkl]

# 
# h,k,l, Fc-squared, Fo-squared, sigma(Fo-squared) and status flag 
# 
data_I
_shelx_title ' R90505D1 in Pbca' 
_shelx_refln_list_code          4 
_shelx_F_calc_maximum      169.30 
_exptl_crystal_F_000      1680.00 
_reflns_d_resolution_high  0.7688 
 
loop_ 
 _symmetry_equiv_pos_as_xyz 
 'x, y, z' 
 '-x+1/2, -y, z+1/2' 
 '-x, y+1/2, -z+1/2' 
 'x+1/2, -y+1/2, -z' 
 '-x, -y, -z' 
 'x-1/2, y, -z-1/2' 
 'x, -y-1/2, z-1/2' 
 '-x-1/2, y-1/2, z' 
 
_cell_length_a    17.6849 
_cell_length_b    11.6129 
_cell_length_c    20.5679 
_cell_angle_alpha  90.000 
_cell_angle_beta   90.000 
_cell_angle_gamma  90.000 
 
_shelx_F_squared_multiplier     1.000 
 
loop_ 
 _refln_index_h 
 _refln_index_k 
 _refln_index_l 
 _refln_F_squared_calc 
 _refln_F_squared_meas 
 _refln_F_squared_sigma 
 _refln_observed_status 
   2   0   0     2842.61     2659.94     27.26 o 
   4   0   0     5666.67     5828.70     45.91 o 
   6   0   0    28663.13    31521.63    548.78 o 
   8   0   0     6169.43     6281.56     55.01 o 
  10   0   0     6589.06     7217.26    101.22 o 
  12   0   0      446.56      411.98     11.16 o 
  14   0   0        2.66        2.21      1.94 o 
  16   0   0     1877.16     1970.23     47.80 o 
  18   0   0      207.16      177.03     23.65 o 
  20   0   0       22.48       12.15     10.22 o 
  22   0   0       13.13       27.66     12.50 o 
   2   1   0      137.77      168.26      2.44 o 
   4   1   0     9053.49     8929.54     41.83 o 
   6   1   0      648.63      591.28      6.09 o 
   8   1   0       26.45       16.48      1.57 o 
  10   1   0       53.81       77.38      3.16 o 
  12   1   0      455.39      473.77      9.77 o 
  14   1   0      101.43      128.72      4.02 o 
  16   1   0      199.43      195.38      7.62 o 
  18   1   0      610.96      649.78     18.65 o 
  20   1   0       23.76       34.70     16.00 o 
  22   1   0        0.46       16.87      8.31 o 
   2   2   0     2288.23     1959.40     35.13 o 
   4   2   0     3976.01     3467.40     35.41 o 
   6   2   0     1471.70     1487.65     13.59 o 
   8   2   0      295.99      314.48      4.06 o 
  10   2   0     1173.39     1252.75     14.21 o 
  12   2   0     3810.68     4221.85     31.15 o 
  14   2   0      632.25      631.97     11.23 o 
  16   2   0       79.90       88.79      9.65 o 
  18   2   0      542.41      626.83     18.04 o 
  20   2   0      549.53      557.54     77.18 o 
  22   2   0        0.39       10.53      8.49 o 
   2   3   0    10710.80    10533.09    127.13 o 
   4   3   0      504.26      479.91      5.87 o 
   6   3   0     1079.09      979.99     11.45 o 
   8   3   0       16.31       11.34      1.29 o 
  10   3   0       31.21       21.75      2.29 o 
  12   3   0      336.39      277.30      9.28 o 
  14   3   0      206.60      254.20     10.63 o 
  16   3   0      917.28      965.88     19.06 o 
  18   3   0      148.59      123.56     16.52 o 
  20   3   0       66.24       54.17     15.85 o 
  22   3   0       25.01       20.00      8.08 o 
   2   4   0     6298.79     5931.12     69.89 o 
   4   4   0     4072.35     4020.21     37.41 o 
   6   4   0       65.46       59.56      4.81 o 
   8   4   0      174.29      188.76      4.90 o 
  10   4   0     1659.89     1751.50     21.40 o 
  12   4   0      672.64      681.32     12.41 o 
  14   4   0      762.52      824.59     21.53 o 
  16   4   0      923.85      906.42     19.08 o 
  18   4   0      389.82      382.16     25.06 o 
  20   4   0      467.72      520.76     38.84 o 
  22   4   0      308.76      243.06     90.69 o 
   2   5   0     1990.39     1831.72     38.41 o 
   4   5   0     1925.79     2142.18     34.11 o 
   6   5   0      273.17      260.33      7.01 o 
   8   5   0      263.45      274.24      9.16 o 
  10   5   0      283.27      271.14      8.41 o 
  12   5   0      269.48      296.04      7.69 o 
  14   5   0        2.66       15.44      3.75 o 
  16   5   0      784.26      864.10     27.25 o 
  18   5   0      122.10      100.76     12.92 o 
  20   5   0        4.80       18.48     13.89 o 
   0   6   0      478.65      345.65     16.72 o 
   2   6   0      306.28      296.28      9.73 o 
   4   6   0     2024.47     2278.35     41.73 o 
   6   6   0     4942.31     5110.68     84.51 o 
   8   6   0      905.76      991.18     22.73 o 
  10   6   0       22.18       24.08      3.45 o 
  12   6   0        9.19       11.63      4.63 o 
  14   6   0      301.91      271.43     10.05 o 
  16   6   0       18.28       23.73      5.64 o 
  18   6   0       94.46       91.32     11.32 o 
  20   6   0      195.96      177.84     58.51 o 
   2   7   0     1528.98     1479.64     30.68 o 
   4   7   0      874.08      991.64     28.31 o 
   6   7   0      944.54     1111.06     23.89 o 
   8   7   0     2304.89     2500.27     41.04 o 
  10   7   0     1626.05     1763.70     29.83 o 
  12   7   0      179.80      181.72     16.92 o 
  14   7   0      103.36      103.70     11.76 o 
  16   7   0     1547.58     1627.23     61.83 o 
  18   7   0      105.92      100.35     17.38 o 
  20   7   0       25.44       30.80      8.26 o 
   0   8   0      103.34      143.32     27.90 o 
   2   8   0      275.02      314.24     10.98 o 
   4   8   0     1067.16     1011.08     22.56 o 
   6   8   0      951.51      987.30     20.71 o 
   8   8   0     2095.69     2143.61     35.11 o 
  10   8   0       12.47       14.96      4.36 o 
  12   8   0       73.89       84.30      9.78 o 
  14   8   0        1.24        4.93      6.68 o 
  16   8   0      111.68      100.73     16.12 o 
  18   8   0       26.89       20.16      7.91 o 
   2   9   0      117.84      114.92     12.89 o 
   4   9   0      384.98      365.58     13.52 o 
   6   9   0     1258.08     1294.13     27.41 o 
   8   9   0     3014.29     2953.69     51.41 o 
  10   9   0      791.57      815.83     23.50 o 
  12   9   0        4.39        2.93      4.45 o 
  14   9   0      131.56      135.59     18.47 o 
  16   9   0      665.20      783.05     41.69 o 
  18   9   0        7.24       11.11      4.58 o 
   0  10   0      212.40      234.84     14.12 o 
   2  10   0       57.42       44.31      9.82 o 
   4  10   0     4024.80     4268.74    117.75 o 
   6  10   0     1105.13     1094.81     25.64 o 
   8  10   0      152.67      133.25     12.75 o 
  10  10   0      321.64      367.03     14.71 o 
  12  10   0      534.90      595.73     23.57 o 
  14  10   0      176.31      184.80     31.70 o 
  16  10   0      303.34      358.53     25.80 o 
   2  11   0     1271.02     1485.61     31.94 o 
   4  11   0      103.47       83.90     13.94 o 
   6  11   0      295.76      297.53     16.80 o 
   8  11   0     2093.34     2009.35     72.64 o 
  10  11   0      613.34      612.93     29.75 o 
  12  11   0      232.87      221.20     10.65 o 
  14  11   0       35.65       32.46      9.02 o 
   0  12   0      378.24      428.38     82.47 o 
   2  12   0       76.86       74.27     12.71 o 
   4  12   0      507.12      485.38     19.17 o 
   6  12   0      435.38      442.97     19.34 o 
   8  12   0       40.19       27.79      5.30 o 
  10  12   0        4.17        1.83      4.55 o 
  12  12   0       68.28       58.20      9.30 o 
   2  13   0        9.84        8.60      6.79 o 
   4  13   0      278.61      275.88     40.68 o 
   6  13   0        8.16        7.18      4.77 o 
   8  13   0       27.24       18.16      4.22 o 
  10  13   0        0.12        8.99      4.28 o 
   0  14   0       29.14       47.10     19.40 o 
   2  14   0       30.85       28.83      7.34 o 
   4  14   0       69.76       68.49     14.46 o 
   6  14   0       11.98        4.53      6.32 o 
   8  14   0      224.93      270.80     33.98 o 
   2  15   0        0.01       14.03      7.77 o 
   1   1   1    11023.63    12115.10     81.06 o 
   2   1   1     1061.29      902.63      8.02 o 
   3   1   1     4362.98     3917.78     21.60 o 
   4   1   1     8701.74     8493.24     29.83 o 
   5   1   1     3465.06     3151.09     20.66 o 
   6   1   1     7241.25     6964.24     20.89 o 
   7   1   1      249.11      261.26      3.04 o 
   8   1   1      830.86      781.19      5.78 o 
   9   1   1        0.00        5.57      0.85 o 
  10   1   1      414.37      376.64      8.16 o 
  11   1   1      293.78      325.30      5.49 o 
  12   1   1     1136.10     1188.81     12.50 o 
  13   1   1      676.34      720.97      9.49 o 
  14   1   1      118.30      101.76      3.77 o 
  15   1   1      436.01      427.04      9.59 o 
  16   1   1       52.20       41.09      3.34 o 
  17   1   1       49.51       59.69      4.87 o 
  18   1   1        5.47        2.36      3.11 o 
  19   1   1       72.26       53.71      8.08 o 
  20   1   1       17.07       13.97      6.90 o 
  21   1   1        7.36       17.69      7.48 o 
  22   1   1        7.70       15.33      7.04 o 
   0   2   1    13171.91    13420.70    134.64 o 
   1   2   1    21608.32    24538.35    340.48 o 
   2   2   1      751.24      663.49      6.99 o 
   3   2   1     2105.41     1777.38     17.00 o 
   4   2   1      310.73      274.23      3.56 o 
   5   2   1      214.68      205.73      2.40 o 
   6   2   1        2.08        7.67      0.80 o 
   7   2   1      703.27      686.03      5.13 o 
   8   2   1     3989.90     4087.95     28.09 o 
   9   2   1     2234.61     2383.94     16.50 o 
  10   2   1       78.41       82.64      2.29 o 
  11   2   1      389.03      356.18      4.22 o 
  12   2   1     1242.42     1300.83     10.73 o 
  13   2   1      296.86      295.41      4.93 o 
  14   2   1       36.48       21.96      1.82 o 
  15   2   1       69.89       53.82      3.73 o 
  16   2   1       11.72       16.28      2.08 o 
  17   2   1       21.59       12.69      2.58 o 
  18   2   1      198.43      192.09      8.05 o 
  19   2   1      100.79       82.27     12.23 o 
  20   2   1       61.98       34.64      9.57 o 
  21   2   1       41.51       23.06      9.12 o 
  22   2   1        0.96       10.22      6.31 o 
   1   3   1     3353.49     2944.00     32.72 o 
   2   3   1     6493.81     5811.14     48.45 o 
   3   3   1     2281.02     2152.27     17.14 o 
   4   3   1      105.44      109.73      2.01 o 
   5   3   1     1230.26     1121.37      8.29 o 
   6   3   1       12.55       24.19      1.34 o 
   7   3   1      191.23      186.67      2.77 o 
   8   3   1     1368.19     1314.23     11.00 o 
   9   3   1      783.38      844.30      8.70 o 
  10   3   1      686.70      768.07     10.08 o 
  11   3   1      144.64      171.65      4.00 o 
  12   3   1      185.72      207.29      4.46 o 
  13   3   1     1693.70     1721.68     18.42 o 
  14   3   1      381.75      365.08      6.65 o 
  15   3   1      139.47      124.73      5.02 o 
  16   3   1       62.01       58.43      4.79 o 
  17   3   1       21.54       24.91      3.39 o 
  18   3   1      668.76      685.66     15.39 o 
  19   3   1       11.68       28.75      4.49 o 
  20   3   1        0.04       14.50      7.90 o 
  21   3   1       22.65       35.81      8.62 o 
  22   3   1       11.25        2.26     12.22 o 
   0   4   1     8010.67     7629.64     82.72 o 
   1   4   1     3060.22     2819.07     33.88 o 
   2   4   1    12067.25    11678.50     61.00 o 
   3   4   1       38.46       38.39      2.13 o 
   4   4   1     3852.91     3797.56     25.33 o 
   5   4   1     1949.56     1756.72     14.45 o 
   6   4   1      164.84      159.33      2.09 o 
   7   4   1     2824.91     2767.78     26.37 o 
   8   4   1      652.44      637.00      8.33 o 
   9   4   1      498.61      455.83      7.60 o 
  10   4   1       46.13       67.62      2.86 o 
  11   4   1       12.87       10.52      1.59 o 
  12   4   1      128.17      132.00      3.96 o 
  13   4   1       58.25       61.77      3.04 o 
  14   4   1      221.55      229.26      7.16 o 
  15   4   1       14.09       14.57      2.37 o 
  16   4   1      158.28      139.93     11.49 o 
  17   4   1      576.67      635.03     17.00 o 
  18   4   1        2.47        2.77      4.72 o 
  19   4   1        9.51        3.76      5.15 o 
  20   4   1      148.24      146.49     31.59 o 
  21   4   1        0.38       11.47     12.93 o 
  22   4   1        0.00       17.81     17.72 o 
   1   5   1      725.10      618.49      8.99 o 
   2   5   1       50.15       52.49      4.33 o 
   3   5   1        4.79        7.05      2.04 o 
   4   5   1     2854.01     2949.40     33.32 o 
   5   5   1      390.29      410.76      4.92 o 
   6   5   1     2300.95     2445.11     22.21 o 
   7   5   1      823.70      924.08     10.15 o 
   8   5   1      133.42      135.78      4.00 o 
   9   5   1       20.74       26.13      1.97 o 
  10   5   1        0.00        8.74      1.58 o 
  11   5   1      407.44      428.88      9.75 o 
  12   5   1      161.81      170.71      8.11 o 
  13   5   1      101.36      108.20      7.72 o 
  14   5   1      324.05      307.75      5.74 o 
  15   5   1      508.35      515.57     17.35 o 
  16   5   1        0.04        7.80      3.68 o 
  17   5   1        0.21        4.86      4.04 o 
  18   5   1       42.86       31.83      7.90 o 
  19   5   1       25.16       31.76     11.10 o 
  20   5   1       43.95       41.66     10.25 o 
  21   5   1        5.74       22.37     14.50 o 
   0   6   1     7840.57     7579.27    137.10 o 
   1   6   1     2398.57     2589.85     36.31 o 
   2   6   1      200.13      153.81      8.72 o 
   3   6   1      272.75      265.71      6.66 o 
   4   6   1      185.20      167.99      7.48 o 
   5   6   1      192.02      166.79      4.36 o 
   6   6   1     1671.46     1677.70     19.98 o 
   7   6   1        3.91        9.82      1.66 o 
   8   6   1       76.36       88.57      4.65 o 
   9   6   1      161.82      167.14      4.24 o 
  10   6   1      555.70      633.30     10.23 o 
  11   6   1      415.76      349.86     16.31 o 
  12   6   1       34.60       29.31      3.41 o 
  13   6   1       12.04        7.63      2.61 o 
  14   6   1       43.28       50.20      3.87 o 
  15   6   1      109.39      115.93      8.33 o 
  16   6   1       34.23       30.87      6.13 o 
  17   6   1      336.18      352.70      8.31 o 
  18   6   1        6.71        3.05      7.20 o 
  19   6   1      267.54      210.30     45.49 o 
  20   6   1       24.43        6.13     15.90 o 
  21   6   1       41.01       32.89     13.88 o 
   1   7   1       66.88       73.95      5.08 o 
   2   7   1      197.98      171.66      5.30 o 
   3   7   1       46.60       68.66      5.77 o 
   4   7   1      772.66      867.32     17.43 o 
   5   7   1      659.58      707.23     13.79 o 
   6   7   1      170.11      171.82      3.98 o 
   7   7   1      157.99      157.35      4.87 o 
   8   7   1      671.23      678.56     12.87 o 
   9   7   1      386.90      367.28     10.67 o 
  10   7   1      615.98      632.69     12.25 o 
  11   7   1        0.27       14.39      2.43 o 
  12   7   1       22.22       23.92      3.42 o 
  13   7   1      339.21      351.37     11.01 o 
  14   7   1       12.48       15.84      3.11 o 
  15   7   1      514.31      549.03     13.99 o 
  16   7   1        9.12        8.10      3.86 o 
  17   7   1       25.25       26.79      4.41 o 
  18   7   1      128.40      130.65     17.42 o 
  19   7   1      176.59      129.07     23.96 o 
  20   7   1      109.54       90.67     18.47 o 
   0   8   1       23.54       12.68      3.18 o 
   1   8   1        2.50        4.14      2.80 o 
   2   8   1     1250.41     1129.12     21.44 o 
   3   8   1      684.72      748.56     17.79 o 
   4   8   1      305.73      276.08     11.38 o 
   5   8   1      552.91      598.10     13.50 o 
   6   8   1     1295.86     1352.05     17.71 o 
   7   8   1      869.17      882.53     12.34 o 
   8   8   1      191.77      235.01      5.90 o 
   9   8   1      258.31      253.02      6.96 o 
  10   8   1      244.32      236.69      6.81 o 
  11   8   1      610.62      632.88     16.14 o 
  12   8   1       98.83      100.50      8.73 o 
  13   8   1       67.47       57.38      5.87 o 
  14   8   1       20.51       22.41      3.88 o 
  15   8   1      233.54      214.36     20.43 o 
  16   8   1        1.06        9.37      4.14 o 
  17   8   1        0.02        5.53      6.99 o 
  18   8   1      122.00       87.54     12.30 o 
  19   8   1        0.35       35.92     11.38 o 
   1   9   1      406.75      357.24     12.24 o 
   2   9   1     1019.49     1092.54     16.85 o 
   3   9   1     1801.89     1771.34     30.66 o 
   4   9   1      469.64      432.86     13.15 o 
   5   9   1       33.18       66.25      6.22 o 
   6   9   1        4.79        6.66      3.11 o 
   7   9   1      307.40      291.32      7.97 o 
   8   9   1       46.51       38.21      4.03 o 
   9   9   1       17.71       23.30      3.98 o 
  10   9   1      150.36      137.62      8.39 o 
  11   9   1      190.32      201.69      6.74 o 
  12   9   1      100.07       93.65      8.75 o 
  13   9   1       20.52       14.84      2.91 o 
  14   9   1       31.29       26.16      4.26 o 
  15   9   1       60.20       52.25      8.22 o 
  16   9   1        4.35       10.73      3.77 o 
  17   9   1      122.75      111.70     12.17 o 
  18   9   1      118.39       91.90     12.27 o 
   0  10   1        1.27       10.97      3.03 o 
   1  10   1       16.77        6.80      2.09 o 
   2  10   1        5.27        9.64      4.59 o 
   3  10   1     2481.66     2472.53     56.65 o 
   4  10   1       78.14       80.81      8.68 o 
   5  10   1       23.54       21.55      4.31 o 
   6  10   1      340.71      329.83     10.83 o 
   7  10   1       86.34       99.66      7.43 o 
   8  10   1      141.24      173.13     12.61 o 
   9  10   1      176.44      143.78     11.35 o 
  10  10   1       56.18       41.49      4.64 o 
  11  10   1      127.90      124.06     10.04 o 
  12  10   1       12.81       13.48      2.98 o 
  13  10   1       40.88       39.68      6.88 o 
  14  10   1        4.46        6.73      4.54 o 
  15  10   1       39.73       61.36      6.90 o 
  16  10   1        1.03        8.60      4.46 o 
  17  10   1        1.51        9.56      3.22 o 
   1  11   1      234.56      227.52      5.33 o 
   2  11   1      132.47      143.74      9.77 o 
   3  11   1       84.37       87.94      8.35 o 
   4  11   1       72.57       76.87      7.32 o 
   5  11   1        4.53        6.42      2.92 o 
   6  11   1      111.60      111.96      9.78 o 
   7  11   1      400.35      406.09     15.44 o 
   8  11   1      133.19      134.36     12.28 o 
   9  11   1      352.33      341.50     10.45 o 
  10  11   1        8.31       14.76      3.32 o 
  11  11   1       52.10       50.85      5.59 o 
  12  11   1       43.45       42.66      4.68 o 
  13  11   1       21.94       21.44      5.12 o 
  14  11   1       43.09       43.20      6.87 o 
  15  11   1       45.74       27.24      6.54 o 
   0  12   1      227.56      226.77     36.34 o 
   1  12   1      274.13      287.38     26.67 o 
   2  12   1       94.31       92.00     10.49 o 
   3  12   1      429.54      402.61     27.64 o 
   4  12   1      111.86       89.89      9.68 o 
   5  12   1      644.99      735.44     20.14 o 
   6  12   1       72.91       73.33      6.08 o 
   7  12   1       20.86       21.19      3.10 o 
   8  12   1       12.39       16.63      3.01 o 
   9  12   1        0.82        7.81      2.88 o 
  10  12   1       34.98       35.48      4.23 o 
  11  12   1        0.34        3.47      3.95 o 
  12  12   1        5.40        7.16      3.57 o 
  13  12   1        0.18       14.89      3.41 o 
   1  13   1        2.93        7.07      4.63 o 
   2  13   1      139.67      129.87     23.37 o 
   3  13   1        3.17       14.70      5.74 o 
   4  13   1        0.13        8.92      4.65 o 
   5  13   1      310.22      318.87     22.28 o 
   6  13   1        7.43       10.23      4.00 o 
   7  13   1        0.91        9.95      4.29 o 
   8  13   1       41.59       30.17      4.98 o 
   9  13   1       18.16       21.27      3.84 o 
  10  13   1        2.18       14.48      2.76 o 
  11  13   1       49.24       28.84      5.09 o 
   0  14   1      376.84      431.14     39.61 o 
   1  14   1        1.57        3.10     10.66 o 
   2  14   1       82.49      102.32     11.63 o 
   3  14   1        1.31       11.66      5.34 o 
   4  14   1       77.07       67.66     10.70 o 
   5  14   1        0.03       11.02      4.00 o 
   6  14   1        4.90        8.74      5.22 o 
   7  14   1       31.63       31.96      5.75 o 
   8  14   1        0.10        9.80      3.49 o 
   1  15   1       10.36       16.23      7.96 o 
   1   0   2     4533.09     4415.20     41.90 o 
   2   0   2       19.02       13.81      1.43 o 
   3   0   2     2259.45     1993.64     26.23 o 
   5   0   2    23405.22    26020.95    137.47 o 
   6   0   2      666.06      566.64     13.42 o 
   7   0   2     7006.37     6500.86     48.92 o 
   8   0   2     2648.62     2540.75     21.04 o 
   9   0   2      348.25      269.08      3.83 o 
  10   0   2      243.88      302.83      7.11 o 
  11   0   2       65.12       61.80      4.01 o 
  12   0   2       17.36       11.40      1.49 o 
  13   0   2      350.01      383.96      8.94 o 
  14   0   2      910.14      967.07     14.10 o 
  15   0   2      131.85       92.09      4.86 o 
  16   0   2       47.03       53.04      8.22 o 
  17   0   2        0.11        7.51      3.26 o 
  18   0   2       17.25        4.91      4.99 o 
  19   0   2      626.27      662.19     28.46 o 
  20   0   2       44.20       34.69     13.79 o 
  21   0   2      382.50      529.97     76.66 o 
  22   0   2       73.16       59.17     19.92 o 
   1   1   2     8920.21     9083.41     48.25 o 
   2   1   2     5755.84     5439.68     26.19 o 
   5   1   2    11591.99    11067.31     48.44 o 
   6   1   2    15039.91    15534.04     56.05 o 
   7   1   2      535.76      499.36      5.60 o 
   8   1   2      598.02      642.18      4.84 o 
   9   1   2     1821.47     1848.65     13.35 o 
  10   1   2     1917.49     1968.48     16.90 o 
  11   1   2        6.52       29.64      1.88 o 
  12   1   2      212.22      224.84      3.43 o 
  13   1   2     1607.20     1651.56     14.63 o 
  14   1   2      113.10      108.27      1.73 o 
  15   1   2        0.02        3.41      1.66 o 
  16   1   2      144.16      148.77      5.62 o 
  17   1   2        4.88        6.01      2.61 o 
  18   1   2       11.02        2.91      3.78 o 
  19   1   2       74.83       64.19      7.99 o 
  20   1   2       59.49       57.57     11.06 o 
  21   1   2       86.05       62.44     10.92 o 
  22   1   2       28.25       23.49      7.25 o 
   0   2   2     2115.35     1931.08     20.07 o 
   1   2   2       51.93       52.48      1.43 o 
   2   2   2     2303.70     2155.82     32.59 o 
   3   2   2      293.71      243.84      3.27 o 
   4   2   2     4155.56     3815.69     23.48 o 
   5   2   2       30.87       35.26      1.54 o 
   6   2   2      578.65      488.23      5.61 o 
   7   2   2      348.82      337.76      4.06 o 
   8   2   2      864.38      881.23      7.27 o 
   9   2   2       19.44       24.98      1.42 o 
  10   2   2     1090.60     1125.49      9.83 o 
  11   2   2      153.32      167.93      3.07 o 
  12   2   2        5.07        9.49      0.92 o 
  13   2   2      250.56      241.96      2.62 o 
  14   2   2       80.32       83.36      3.93 o 
  15   2   2       37.33       36.30      3.46 o 
  16   2   2        2.72        5.43      1.89 o 
  17   2   2      169.97      186.27     10.26 o 
  18   2   2       19.62       18.84      4.00 o 
  19   2   2        4.10        8.40      3.16 o 
  20   2   2      115.34      106.15     15.03 o 
  21   2   2        3.14        8.17      4.95 o 
  22   2   2       15.07       20.79      7.62 o 
   1   3   2     3207.23     2718.86     20.91 o 
   2   3   2       21.07       11.62      1.37 o 
   3   3   2     4578.09     4241.57     31.07 o 
   4   3   2       99.03       79.16      2.06 o 
   5   3   2      113.53      105.54      1.60 o 
   6   3   2       39.22       22.43      1.43 o 
   7   3   2      139.33      159.58      1.55 o 
   8   3   2      145.24      171.49      2.22 o 
   9   3   2     2496.10     2474.40     23.95 o 
  10   3   2     1191.72     1291.65     11.99 o 
  11   3   2       29.39       29.35      1.92 o 
  12   3   2      107.57      113.75      2.51 o 
  13   3   2      796.61      782.74      9.07 o 
  14   3   2        7.60        8.34      1.39 o 
  15   3   2      178.84      140.07      8.40 o 
  16   3   2     1964.45     2151.00     25.25 o 
  17   3   2        0.00        5.22      4.15 o 
  18   3   2        3.99        8.37      3.06 o 
  19   3   2        7.82       10.24      4.63 o 
  20   3   2       12.79       31.43      6.51 o 
  21   3   2       14.30        6.64      6.15 o 
  22   3   2        3.31        5.00      8.69 o 
   0   4   2     1036.49     1066.48     16.07 o 
   1   4   2    13097.20    13159.36     65.46 o 
   2   4   2       66.57       74.94      3.39 o 
   3   4   2      228.66      211.84      3.63 o 
   4   4   2      287.61      273.72      4.29 o 
   5   4   2      172.04      142.55      2.30 o 
   6   4   2       26.32       36.40      2.31 o 
   7   4   2     3594.23     3640.55     28.94 o 
   8   4   2      180.71      190.31      5.19 o 
   9   4   2     2501.97     2790.69     27.97 o 
  10   4   2      697.13      706.40      9.00 o 
  11   4   2        1.62        3.82      1.91 o 
  12   4   2       62.73       52.62      2.74 o 
  13   4   2     1354.14     1469.29     15.11 o 
  14   4   2       92.91       91.67      6.36 o 
  15   4   2       33.84       26.49      2.84 o 
  16   4   2      143.49      133.44      6.72 o 
  17   4   2       15.45       20.02      2.48 o 
  18   4   2       34.90       29.91      4.92 o 
  19   4   2       99.25       91.21     12.17 o 
  20   4   2      118.18      112.19     21.82 o 
  21   4   2       19.00       15.83      8.97 o 
  22   4   2      112.80       78.04     17.95 o 
   1   5   2     5897.24     6113.32     74.69 o 
   2   5   2       64.61       76.08      3.57 o 
   3   5   2       62.95       77.45      5.91 o 
   4   5   2     2312.46     2382.68     26.45 o 
   5   5   2     1054.78     1180.95     14.21 o 
   6   5   2       56.09       70.76      3.24 o 
   7   5   2      385.29      372.53      8.75 o 
   8   5   2      468.56      553.56      8.18 o 
   9   5   2      675.68      705.92     10.96 o 
  10   5   2     1105.36     1088.82     18.45 o 
  11   5   2        7.62       17.02      2.57 o 
  12   5   2      323.87      325.14      7.98 o 
  13   5   2       10.84       19.18      2.47 o 
  14   5   2       50.05       48.96      5.18 o 
  15   5   2       43.11       40.58      4.30 o 
  16   5   2       33.55       35.31      4.90 o 
  17   5   2      419.68      439.21     16.50 o 
  18   5   2       59.36       50.55     10.54 o 
  19   5   2        0.43        4.76     10.65 o 
  20   5   2        0.23        9.74      9.36 o 
  21   5   2      117.99       89.99     22.76 o 
   0   6   2     3326.58     3763.53    143.38 o 
   1   6   2     1295.37     1146.35     17.08 o 
   2   6   2     1660.29     1754.56     26.99 o 
   3   6   2     2853.21     2830.86     42.83 o 
   4   6   2      206.02      170.92      7.35 o 
   5   6   2      744.69      794.85     16.41 o 
   6   6   2      432.38      482.77      8.49 o 
   7   6   2      100.97      111.80      5.21 o 
   8   6   2      555.41      606.67     12.61 o 
   9   6   2      567.92      594.00     11.67 o 
  10   6   2       13.36       15.32      1.97 o 
  11   6   2       35.00       31.74      2.83 o 
  12   6   2      165.33      173.60      7.15 o 
  13   6   2      243.69      247.53      7.03 o 
  14   6   2        0.36        7.21      4.02 o 
  15   6   2        0.16        3.68      3.08 o 
  16   6   2       33.40       28.49      3.80 o 
  17   6   2       26.16       14.23      4.80 o 
  18   6   2        4.98       13.93      5.74 o 
  19   6   2       49.23       35.58     10.53 o 
  20   6   2       11.29       22.97     10.67 o 
  21   6   2        0.87       14.21     12.65 o 
   1   7   2      372.73      310.91     13.59 o 
   2   7   2       93.58      110.77      3.81 o 
   3   7   2      254.25      284.67      9.39 o 
   4   7   2      519.82      534.98     15.45 o 
   5   7   2     1151.66     1093.70     19.17 o 
   6   7   2      494.31      468.27     11.85 o 
   7   7   2       18.95       23.35      2.25 o 
   8   7   2      253.90      257.27      5.86 o 
   9   7   2     1036.84     1105.32     16.59 o 
  10   7   2     1595.71     1631.90     24.15 o 
  11   7   2       97.14       97.85      6.47 o 
  12   7   2      445.89      482.35     14.67 o 
  13   7   2      191.54      201.84      7.45 o 
  14   7   2       76.27       94.03      8.49 o 
  15   7   2       30.99       20.03      7.14 o 
  16   7   2      425.15      484.80     15.20 o 
  17   7   2       18.47       25.51      4.75 o 
  18   7   2      120.12      118.92     17.04 o 
  19   7   2      322.70      313.77     56.78 o 
  20   7   2      188.72      151.26     40.21 o 
   0   8   2      612.61      524.73     19.89 o 
   1   8   2     1855.55     1943.77     24.83 o 
   2   8   2      156.42      153.57      7.12 o 
   3   8   2       11.09       13.47      2.69 o 
   4   8   2      136.45      101.66      8.79 o 
   5   8   2        1.96       11.54      3.14 o 
   6   8   2       27.72       29.75      2.79 o 
   7   8   2      635.87      648.49     11.52 o 
   8   8   2      203.73      192.64      7.20 o 
   9   8   2       12.70       22.78      2.65 o 
  10   8   2      150.36      150.71     11.47 o 
  11   8   2        0.35        5.82      2.32 o 
  12   8   2      420.44      380.04      9.10 o 
  13   8   2       10.61       10.25      2.61 o 
  14   8   2       65.08       56.37      6.33 o 
  15   8   2       27.18       28.25      5.51 o 
  16   8   2      187.82      162.38     17.66 o 
  17   8   2      159.35      182.09     21.62 o 
  18   8   2        0.17       12.10      4.89 o 
  19   8   2       70.91       53.77     18.62 o 
   1   9   2        0.30        7.16      5.14 o 
   2   9   2      223.45      226.56      9.42 o 
   3   9   2      299.06      286.24     10.73 o 
   4   9   2      733.95      751.39     27.08 o 
   5   9   2        0.86        7.84      2.30 o 
   6   9   2      296.32      291.26     11.18 o 
   7   9   2      106.00      105.23      8.16 o 
   8   9   2       20.52       13.29      2.53 o 
   9   9   2       81.95       72.81      5.61 o 
  10   9   2        9.06       19.56      3.32 o 
  11   9   2      174.92      194.52     11.51 o 
  12   9   2        6.44       11.14      2.60 o 
  13   9   2       59.92       57.07      6.17 o 
  14   9   2       23.53       19.50      3.60 o 
  15   9   2      163.31      145.66     15.40 o 
  16   9   2       26.46       25.84      6.56 o 
  17   9   2       33.18       27.11      6.52 o 
  18   9   2       14.04       18.08      5.49 o 
   0  10   2      623.70      573.53     18.43 o 
   1  10   2      454.59      452.16     14.02 o 
   2  10   2     1906.26     2021.27     25.77 o 
   3  10   2      356.99      302.89     10.98 o 
   4  10   2     1777.25     1666.44     28.85 o 
   5  10   2     2342.03     2379.80     45.65 o 
   6  10   2      121.25      109.28      7.79 o 
   7  10   2     1071.80     1048.11     16.76 o 
   8  10   2      150.76      154.86     13.84 o 
   9  10   2      831.32      871.27     17.86 o 
  10  10   2        0.64       10.53      3.11 o 
  11  10   2      392.34      375.30     13.01 o 
  12  10   2      313.25      343.55     15.76 o 
  13  10   2        9.89       12.67      3.65 o 
  14  10   2      261.76      284.85     26.62 o 
  15  10   2        1.94       12.35      3.58 o 
  16  10   2        8.23        9.65      4.15 o 
  17  10   2       25.31       19.00      4.78 o 
   1  11   2      772.77      802.46     21.34 o 
   2  11   2      875.00      935.42     18.71 o 
   3  11   2       60.57       63.74      6.43 o 
   4  11   2       37.03       38.92      5.44 o 
   5  11   2        0.03       11.10      2.92 o 
   6  11   2       87.14       80.65      8.59 o 
   7  11   2        3.85        2.39      3.50 o 
   8  11   2      289.49      306.88     13.03 o 
   9  11   2      209.17      217.45     12.22 o 
  10  11   2       21.91       26.61      3.40 o 
  11  11   2      370.44      401.56     12.68 o 
  12  11   2        0.01        3.84      4.11 o 
  13  11   2      128.10      113.13     11.74 o 
  14  11   2       52.76       54.27      8.59 o 
  15  11   2      221.81      167.60     24.98 o 
   0  12   2      295.36      247.95     27.69 o 
   1  12   2       50.62       44.96     10.32 o 
   2  12   2      196.05      195.60     22.56 o 
   3  12   2      110.04      120.12     18.23 o 
   4  12   2      209.46      180.13     15.96 o 
   5  12   2      216.46      216.34     11.96 o 
   6  12   2       55.60       63.28      6.88 o 
   7  12   2        0.03        4.51      3.68 o 
   8  12   2       28.52       27.96      5.45 o 
   9  12   2       87.33       91.25      8.06 o 
  10  12   2       83.61       67.14      7.31 o 
  11  12   2        2.54        8.55      4.24 o 
  12  12   2       56.10       35.48      5.37 o 
  13  12   2       60.68       60.58      9.10 o 
   1  13   2        3.90       18.03      5.54 o 
   2  13   2        3.55        3.69      5.22 o 
   3  13   2      116.64      122.21     13.25 o 
   4  13   2       59.20       68.07      8.06 o 
   5  13   2       13.22       12.41      3.87 o 
   6  13   2       59.34       41.74      5.28 o 
   7  13   2       30.63       35.46      5.14 o 
   8  13   2      148.59      120.79     14.14 o 
   9  13   2      125.17       81.39      9.40 o 
  10  13   2       63.24       52.70      9.84 o 
  11  13   2       29.77       23.74      5.49 o 
   0  14   2      132.56      121.08     45.16 o 
   1  14   2        1.35       12.40      4.82 o 
   2  14   2       44.60       33.40      4.45 o 
   3  14   2       13.83       22.93      6.22 o 
   4  14   2        0.54        6.75      5.06 o 
   5  14   2        4.54       11.89      5.61 o 
   6  14   2       21.32       27.08      4.96 o 
   7  14   2       74.36       46.23     11.17 o 
   8  14   2       21.49       20.51      5.29 o 
   1  15   2       35.77       41.81      8.55 o 
   1   1   3      401.21      331.96      3.96 o 
   2   1   3     8267.00     7762.56     52.14 o 
   3   1   3      230.05      239.77      3.29 o 
   4   1   3     4789.16     4242.60     29.82 o 
   5   1   3      502.20      424.52      4.50 o 
   6   1   3      218.89      186.13      2.70 o 
   7   1   3      428.47      431.88      5.42 o 
   8   1   3        4.21        9.69      1.08 o 
   9   1   3     4846.36     4714.29     45.78 o 
  10   1   3      216.92      221.28      4.62 o 
  11   1   3       77.67       82.50      2.78 o 
  12   1   3      396.43      406.57      6.86 o 
  13   1   3      455.16      434.67      7.92 o 
  14   1   3       55.47       54.25      2.86 o 
  15   1   3       75.58       80.61      5.31 o 
  16   1   3      153.50      165.02      6.38 o 
  17   1   3      383.59      382.80      9.23 o 
  18   1   3       20.95       29.17      5.31 o 
  19   1   3        0.27       11.46      3.09 o 
  20   1   3       95.31       70.77      9.28 o 
  21   1   3        2.39        9.32      6.43 o 
  22   1   3       38.16       41.09     10.64 o 
   0   2   3     9066.77     8141.11     45.58 o 
   2   2   3     9266.22     8987.41     57.59 o 
   3   2   3     8468.02     7904.92     32.54 o 
   4   2   3     4615.52     4256.52     27.87 o 
   5   2   3     1294.33     1163.74      9.09 o 
   6   2   3      407.35      346.73      4.33 o 
   7   2   3        3.02       16.37      1.08 o 
   8   2   3      546.81      588.37      7.92 o 
   9   2   3     2281.59     2436.20     21.49 o 
  10   2   3      121.96      128.78      3.23 o 
  11   2   3       92.02       85.10      3.81 o 
  12   2   3      152.02      149.81      3.23 o 
  13   2   3       74.42       84.40      2.91 o 
  14   2   3      198.88      209.40      4.45 o 
  15   2   3      576.36      615.38     11.10 o 
  16   2   3       13.63       16.19      2.05 o 
  17   2   3      258.88      245.41      8.95 o 
  18   2   3      310.31      318.03     17.98 o 
  19   2   3       66.63       61.41      7.03 o 
  20   2   3      128.97      103.72     23.79 o 
  21   2   3       76.46       42.75     10.74 o 
  22   2   3       15.56       15.63      6.51 o 
   1   3   3     5710.98     4970.02     26.05 o 
   2   3   3      524.67      531.17      5.75 o 
   3   3   3      532.77      521.40      5.01 o 
   4   3   3        0.96        9.65      1.28 o 
   5   3   3    10905.65    10907.83     70.29 o 
   6   3   3      289.55      283.73      4.03 o 
   7   3   3      317.58      269.68      4.07 o 
   8   3   3      967.95      947.44      9.13 o 
   9   3   3      178.89      175.78      3.42 o 
  10   3   3      179.77      181.02      5.38 o 
  11   3   3      551.56      552.43      9.77 o 
  12   3   3       15.49       11.91      1.46 o 
  13   3   3      978.24     1011.42     17.19 o 
  14   3   3       89.06       94.25      5.15 o 
  15   3   3       11.66       17.10      2.02 o 
  16   3   3      479.78      474.38     12.06 o 
  17   3   3       18.87       13.10      3.87 o 
  18   3   3       16.65       14.42      2.88 o 
  19   3   3       48.62       40.14     10.97 o 
  20   3   3        7.26       13.15      4.56 o 
  21   3   3        0.33        5.24      5.95 o 
  22   3   3       20.54       29.77      8.21 o 
   0   4   3     3122.55     3028.49     34.84 o 
   1   4   3      298.10      271.28      7.69 o 
   2   4   3     5187.07     4959.17     32.23 o 
   3   4   3     1901.32     1951.86     17.99 o 
   4   4   3     5180.70     4997.82     43.85 o 
   5   4   3     1578.01     1630.93     15.79 o 
   6   4   3      274.56      288.64      4.90 o 
   7   4   3        0.03        3.13      1.08 o 
   8   4   3      734.56      783.10     10.52 o 
   9   4   3        4.78        8.75      1.55 o 
  10   4   3     1328.08     1340.89     11.47 o 
  11   4   3      416.36      398.12      7.97 o 
  12   4   3      244.44      238.55      4.01 o 
  13   4   3      349.16      384.10      9.12 o 
  14   4   3      623.84      622.08     13.15 o 
  15   4   3       14.17       11.45      1.74 o 
  16   4   3      229.60      261.65      6.64 o 
  17   4   3       16.60       16.99      3.52 o 
  18   4   3       23.35       21.85      2.81 o 
  19   4   3      207.16      173.40     15.02 o 
  20   4   3        0.00        2.93      6.22 o 
  21   4   3       63.56       26.11      9.55 o 
  22   4   3      130.65      127.00     24.51 o 
   1   5   3        8.27        8.54      1.89 o 
   2   5   3     6270.50     6499.53     78.68 o 
   3   5   3      700.10      712.63     10.51 o 
   4   5   3     1364.54     1361.15     15.82 o 
   5   5   3       41.92       63.75      3.14 o 
   6   5   3      477.92      501.30      7.53 o 
   7   5   3        0.49        6.95      1.55 o 
   8   5   3       56.55       62.61      4.79 o 
   9   5   3       63.74       78.52      4.12 o 
  10   5   3      147.18      133.14      7.60 o 
  11   5   3      868.41      892.42     11.92 o 
  12   5   3     1126.74     1181.79     15.82 o 
  13   5   3        0.08        5.69      2.13 o 
  14   5   3      311.91      291.70      9.67 o 
  15   5   3      354.85      350.91      5.84 o 
  16   5   3       50.09       52.05      4.77 o 
  17   5   3       12.80        8.91      3.21 o 
  18   5   3       45.61       34.21      5.47 o 
  19   5   3       72.04       54.50     11.42 o 
  20   5   3        3.93       -4.12     15.64 o 
  21   5   3        6.43       25.74      7.06 o 
   0   6   3      796.79      942.51     21.88 o 
   1   6   3       21.86       20.45      4.03 o 
   2   6   3       47.75       61.88      5.62 o 
   3   6   3      666.42      630.18     11.46 o 
   4   6   3      839.21      734.01     14.47 o 
   5   6   3      953.36      945.58     19.87 o 
   6   6   3      165.51      187.85      9.48 o 
   7   6   3       18.73       18.86      2.54 o 
   8   6   3      408.67      504.03     12.54 o 
   9   6   3      398.40      407.91      9.87 o 
  10   6   3      266.51      284.92      4.66 o 
  11   6   3      230.26      242.38      6.89 o 
  12   6   3      260.74      259.01      7.92 o 
  13   6   3      287.10      297.65     10.51 o 
  14   6   3      445.14      521.92     19.00 o 
  15   6   3       15.52       13.01      3.36 o 
  16   6   3       55.40       59.04      6.07 o 
  17   6   3        6.61        4.85      7.71 o 
  18   6   3       13.94       14.84      5.21 o 
  19   6   3      191.94      225.41     16.42 o 
  20   6   3        9.08       20.92     10.73 o 
   1   7   3      128.32      108.19      3.38 o 
   2   7   3      165.73      178.58      5.92 o 
   3   7   3       38.32       34.12      5.55 o 
   4   7   3        6.80        8.87      2.72 o 
   5   7   3      288.96      312.62      8.28 o 
   6   7   3      456.93      458.62     22.22 o 
   7   7   3      714.03      721.40     17.18 o 
   8   7   3       27.25       26.00      2.50 o 
   9   7   3       64.17       57.91      5.05 o 
  10   7   3       30.20       45.72      4.47 o 
  11   7   3      347.29      363.34     11.44 o 
  12   7   3      136.60      144.62      5.35 o 
  13   7   3      161.02      174.43     10.45 o 
  14   7   3       88.92       98.86      7.54 o 
  15   7   3      310.92      280.30     12.92 o 
  16   7   3       52.00       59.92      5.91 o 
  17   7   3       84.77       84.78     11.25 o 
  18   7   3        0.36       10.38      4.62 o 
  19   7   3       91.19       77.53     13.30 o 
  20   7   3        6.17       18.54      6.40 o 
   0   8   3     2190.84     2368.53     33.64 o 
   1   8   3      695.73      756.27     25.01 o 
   2   8   3      160.41      152.25      4.44 o 
   3   8   3      141.18      137.27      6.97 o 
   4   8   3      265.73      261.89     10.79 o 
   5   8   3        8.22        5.75      2.71 o 
   6   8   3       74.64       88.92      7.07 o 
   7   8   3      987.15     1032.01     15.41 o 
   8   8   3      184.00      180.11     14.63 o 
   9   8   3      397.93      414.87     10.51 o 
  10   8   3      110.73      100.06      6.95 o 
  11   8   3      574.46      591.25     14.21 o 
  12   8   3       10.56       16.80      3.00 o 
  13   8   3      223.93      223.85     10.50 o 
  14   8   3       82.86       85.43      7.18 o 
  15   8   3      512.59      566.46     18.07 o 
  16   8   3       86.88       90.70     13.35 o 
  17   8   3      884.19      950.87     38.22 o 
  18   8   3        5.65       16.81      5.15 o 
  19   8   3       40.67       28.08      6.78 o 
   1   9   3      557.32      562.60     15.79 o 
   2   9   3      659.50      664.33     12.74 o 
   3   9   3      140.03      123.70      7.94 o 
   4   9   3      303.88      334.34     17.07 o 
   5   9   3      460.35      426.38     12.74 o 
   6   9   3       32.67       34.91      6.60 o 
   7   9   3     1395.37     1303.35     18.33 o 
   8   9   3      789.63      812.01     21.27 o 
   9   9   3        5.83       14.35      2.74 o 
  10   9   3      853.37      904.33     16.45 o 
  11   9   3       18.91       18.80      2.88 o 
  12   9   3      237.93      275.43     12.75 o 
  13   9   3       41.98       42.59      4.25 o 
  14   9   3       99.59       86.67      7.99 o 
  15   9   3       37.54       39.99      6.59 o 
  16   9   3       15.46       11.13      3.58 o 
  17   9   3       12.83        7.08      5.65 o 
  18   9   3       28.18       30.80      5.43 o 
   0  10   3       63.97       67.53     12.56 o 
   1  10   3      452.53      433.02     13.12 o 
   2  10   3      874.36      976.23     28.85 o 
   3  10   3     2336.82     2368.68     34.85 o 
   4  10   3       41.66       53.38      4.75 o 
   5  10   3      296.40      320.23     10.59 o 
   6  10   3       25.77       31.55      4.46 o 
   7  10   3      490.97      507.12     15.42 o 
   8  10   3      204.69      168.76     12.98 o 
   9  10   3       61.95       75.87      7.05 o 
  10  10   3       58.99       50.89      4.46 o 
  11  10   3       26.82       41.47      4.65 o 
  12  10   3        0.04       12.62      3.52 o 
  13  10   3       97.70       71.23      7.36 o 
  14  10   3        1.45        7.06      3.26 o 
  15  10   3       20.49       20.24      5.17 o 
  16  10   3        3.66       16.06      4.66 o 
  17  10   3       23.51       17.09      6.11 o 
   1  11   3       92.93       84.43      9.04 o 
   2  11   3      131.91      143.98     12.01 o 
   3  11   3        7.27       13.93      2.95 o 
   4  11   3      439.26      476.34     15.54 o 
   5  11   3      454.34      427.86     13.74 o 
   6  11   3      108.81      113.07      9.94 o 
   7  11   3        6.16        7.06      4.26 o 
   8  11   3      100.83       90.39      9.54 o 
   9  11   3        2.02        7.46      2.92 o 
  10  11   3      116.11       98.93      9.71 o 
  11  11   3      145.82      144.04     10.60 o 
  12  11   3      122.84      111.32     11.79 o 
  13  11   3       28.00       22.13      4.51 o 
  14  11   3       29.91       28.86      5.96 o 
  15  11   3       74.81       65.32      8.30 o 
   0  12   3      297.26      257.17     34.13 o 
   1  12   3      314.34      288.13     12.14 o 
   2  12   3       83.09       83.06      9.37 o 
   3  12   3       56.99       67.92      9.64 o 
   4  12   3      102.68      114.39     12.38 o 
   5  12   3      331.35      330.74     13.46 o 
   6  12   3       86.09       93.36     11.73 o 
   7  12   3        1.20        7.63      2.90 o 
   8  12   3        4.69        5.32      4.22 o 
   9  12   3       60.84       65.12      8.35 o 
  10  12   3      132.87      109.61     11.65 o 
  11  12   3        3.59        8.22      3.45 o 
  12  12   3       39.06       41.28      6.32 o 
  13  12   3       94.80       95.89     12.94 o 
   1  13   3       75.52       86.45     10.04 o 
   2  13   3      100.84       83.70     11.47 o 
   3  13   3       28.01       46.15      9.29 o 
   4  13   3      176.44      160.24     18.09 o 
   5  13   3      218.01      198.29     20.86 o 
   6  13   3      419.41      470.89     15.18 o 
   7  13   3        2.21        3.75      3.78 o 
   8  13   3       29.51       11.15      3.69 o 
   9  13   3       46.15       31.14      5.80 o 
  10  13   3        9.41       11.68      4.61 o 
  11  13   3        7.45        4.20      4.95 o 
   0  14   3       92.75      106.78     24.05 o 
   1  14   3       94.69      104.29     11.64 o 
   2  14   3      150.13      154.37     16.50 o 
   3  14   3       16.77       20.29      5.85 o 
   4  14   3       88.18       87.37     13.17 o 
   5  14   3        2.13       17.69      4.62 o 
   6  14   3       74.53       79.20     11.50 o 
   7  14   3        0.93        7.30      4.34 o 
   8  14   3        5.18       16.09      4.36 o 
   0   0   4     4847.68     4027.57     71.62 o 
   1   0   4     2475.18     2189.48     19.84 o 
   2   0   4    14883.01    14678.45    109.59 o 
   3   0   4     7186.66     6614.66     64.68 o 
   5   0   4    17485.42    17548.43    144.61 o 
   6   0   4     8226.10     7682.23     93.58 o 
   7   0   4    17937.61    18292.87     94.13 o 
   8   0   4     6330.63     6143.59     98.38 o 
   9   0   4    17621.96    19008.34    222.85 o 
  10   0   4      854.52      911.17     15.29 o 
  11   0   4      145.62      142.29      7.09 o 
  12   0   4      760.44      749.62     17.60 o 
  13   0   4        8.67       12.19      3.19 o 
  14   0   4      472.33      503.85     16.59 o 
  15   0   4      326.06      344.63      9.65 o 
  16   0   4      314.38      318.69     19.96 o 
  17   0   4       19.04       17.94      4.62 o 
  18   0   4       16.51       18.69      4.01 o 
  19   0   4        4.17       11.99      4.14 o 
  20   0   4      222.10      212.19     28.23 o 
  21   0   4       25.93       16.38      7.61 o 
  22   0   4        8.30       11.17     12.28 o 
   1   1   4       24.23       23.47      1.61 o 
   2   1   4     6243.16     5702.87     27.71 o 
   3   1   4     4169.27     3761.10     33.86 o 
   4   1   4     3261.44     2734.58     23.47 o 
   5   1   4     2820.43     2790.59     22.72 o 
   6   1   4       69.39       79.08      2.78 o 
   7   1   4     1919.72     1954.56     15.85 o 
   8   1   4     5828.13     6016.97     59.92 o 
   9   1   4     2411.93     2361.88     20.12 o 
  10   1   4       63.95       68.10      2.97 o 
  11   1   4      169.16      168.43      3.99 o 
  12   1   4      109.72       83.60      4.31 o 
  13   1   4      294.27      303.96      4.65 o 
  14   1   4       62.73       73.31      3.77 o 
  15   1   4        0.10        9.78      1.95 o 
  16   1   4      248.27      248.79     10.04 o 
  17   1   4      313.79      336.55     13.71 o 
  18   1   4       44.40       36.06      7.23 o 
  19   1   4       91.05       71.33      8.66 o 
  20   1   4       62.62       53.54      8.71 o 
  21   1   4       13.88       19.08      5.75 o 
  22   1   4       33.67       32.16      8.32 o 
   0   2   4      781.73      741.63     12.04 o 
   1   2   4    24497.03    28721.45    117.98 o 
   2   2   4      387.94      459.47      4.44 o 
   3   2   4     2276.37     2166.91     16.74 o 
   4   2   4     3862.59     3581.07     35.47 o 
   5   2   4     4433.54     4085.25     24.28 o 
   6   2   4      774.85      737.37      6.23 o 
   7   2   4       59.05       50.44      1.66 o 
   8   2   4     5395.84     5528.37     50.22 o 
   9   2   4     2435.41     2537.93     27.66 o 
  10   2   4      530.31      553.11      7.88 o 
  11   2   4       45.07       51.04      3.72 o 
  12   2   4      541.62      623.33     11.37 o 
  13   2   4        2.40        5.61      1.79 o 
  14   2   4     1398.14     1520.98     18.13 o 
  15   2   4        0.65        3.31      1.79 o 
  16   2   4       55.74       60.27      5.29 o 
  17   2   4       27.53       33.83      5.04 o 
  18   2   4       99.76       82.98      9.01 o 
  19   2   4       46.45       34.63      6.37 o 
  20   2   4      485.17      535.70     22.62 o 
  21   2   4        1.13        4.72      8.25 o 
  22   2   4       39.49       46.86     12.10 o 
   1   3   4      683.53      627.75      5.34 o 
   2   3   4       52.61       51.61      3.14 o 
   3   3   4      565.85      558.85      5.26 o 
   4   3   4     5371.72     5084.12     35.46 o 
   5   3   4        5.32        4.85      0.98 o 
   6   3   4        0.19        2.46      0.88 o 
   7   3   4       70.10       60.92      2.80 o 
   8   3   4     2038.47     1993.87     16.90 o 
   9   3   4      576.32      581.88      7.77 o 
  10   3   4       88.10       80.46      3.34 o 
  11   3   4      866.85      887.34     13.72 o 
  12   3   4       56.93       51.82      3.88 o 
  13   3   4      210.54      205.69      4.61 o 
  14   3   4      328.16      328.10      6.78 o 
  15   3   4       38.96       40.74      4.63 o 
  16   3   4       18.03       16.85      2.97 o 
  17   3   4      168.38      178.02      9.70 o 
  18   3   4      137.70      114.07     13.18 o 
  19   3   4       14.56        5.13      4.78 o 
  20   3   4       42.49       43.20      9.09 o 
  21   3   4       18.61        6.00      6.32 o 
  22   3   4       31.46       17.83      9.02 o 
   0   4   4      789.10      722.07      9.71 o 
   1   4   4      456.60      471.36      6.63 o 
   2   4   4     1674.85     1682.60     15.62 o 
   3   4   4       98.36      120.60      1.94 o 
   4   4   4     2993.84     3065.20     37.72 o 
   5   4   4      621.95      660.24      8.03 o 
   6   4   4      719.75      730.24      9.89 o 
   7   4   4     1257.99     1317.73     15.11 o 
   8   4   4      312.04      307.62      7.00 o 
   9   4   4      138.36      129.76      3.34 o 
  10   4   4      213.19      186.15      4.37 o 
  11   4   4       17.28       12.75      1.18 o 
  12   4   4       58.69       53.88      2.80 o 
  13   4   4      568.57      604.53     14.81 o 
  14   4   4       73.87       58.55      5.53 o 
  15   4   4       96.92       87.80      7.65 o 
  16   4   4       28.93       18.91      4.69 o 
  17   4   4      120.43       97.56      9.26 o 
  18   4   4      615.93      666.04     23.20 o 
  19   4   4        3.20        9.36      3.89 o 
  20   4   4       15.48        8.16      4.45 o 
  21   4   4        3.66       11.91      6.76 o 
   1   5   4     1734.06     1715.92     19.87 o 
   2   5   4     1556.51     1573.57     18.12 o 
   3   5   4      156.89      172.16      4.93 o 
   4   5   4     1058.99     1114.73     14.54 o 
   5   5   4      624.38      672.63     12.68 o 
   6   5   4     3743.02     4121.77     63.79 o 
   7   5   4        5.28        9.26      2.51 o 
   8   5   4      304.22      283.84      4.99 o 
   9   5   4     1225.25     1271.81     13.68 o 
  10   5   4      245.22      210.58      9.24 o 
  11   5   4        1.92        5.08      1.48 o 
  12   5   4       49.64       48.50      4.29 o 
  13   5   4      363.01      365.28      6.98 o 
  14   5   4      103.65      121.33      7.23 o 
  15   5   4      281.40      320.21      6.40 o 
  16   5   4        7.37        6.78      2.24 o 
  17   5   4       16.74       20.09      3.79 o 
  18   5   4       42.89       38.65      6.95 o 
  19   5   4      174.17      233.63     17.61 o 
  20   5   4       53.82       27.88     11.68 o 
  21   5   4        1.51       14.78      7.81 o 
   0   6   4     6468.51     6014.15    133.24 o 
   1   6   4     5710.07     5642.94     79.42 o 
   2   6   4      623.33      679.27     11.25 o 
   3   6   4      637.80      602.82     11.91 o 
   4   6   4        0.76        8.58      2.22 o 
   5   6   4      388.70      337.54     10.58 o 
   6   6   4       93.32       95.16      7.32 o 
   7   6   4       39.19       35.89      3.19 o 
   8   6   4      314.52      261.49      6.68 o 
   9   6   4       65.62       65.21      5.43 o 
  10   6   4       17.15       17.40      2.04 o 
  11   6   4      100.62      114.51      6.08 o 
  12   6   4      353.24      392.26     11.68 o 
  13   6   4     1015.91     1134.37     16.33 o 
  14   6   4        2.40        5.99      2.56 o 
  15   6   4      175.02      198.86      8.06 o 
  16   6   4        0.16        1.39      3.98 o 
  17   6   4      604.09      722.56     28.09 o 
  18   6   4      336.23      369.54     27.23 o 
  19   6   4       21.71       33.67      6.46 o 
  20   6   4      100.48       86.81     19.88 o 
   1   7   4     1165.43     1255.05     19.21 o 
   2   7   4        4.67        5.09      2.02 o 
   3   7   4        0.09        9.90      3.32 o 
   4   7   4        0.14       14.99      3.37 o 
   5   7   4        7.01       10.15      3.53 o 
   6   7   4      562.28      585.02     15.82 o 
   7   7   4       16.63       24.33      3.56 o 
   8   7   4       41.40       34.82      4.52 o 
   9   7   4        1.45       11.60      3.60 o 
  10   7   4        7.87        8.41      2.75 o 
  11   7   4       34.47       40.41      5.09 o 
  12   7   4      697.26      761.08     26.29 o 
  13   7   4      240.73      282.57      9.17 o 
  14   7   4      373.54      391.63     14.87 o 
  15   7   4        3.08        7.32      3.63 o 
  16   7   4      219.19      190.99     20.83 o 
  17   7   4      121.52      111.54     16.98 o 
  18   7   4       97.81      102.09     11.72 o 
  19   7   4       63.77       37.83      9.34 o 
  20   7   4       51.43       43.90     14.93 o 
   0   8   4     2910.58     3078.38     63.64 o 
   1   8   4      140.34      128.89      8.84 o 
   2   8   4       76.49       76.42      7.60 o 
   3   8   4      621.16      618.72     15.18 o 
   4   8   4        1.30        1.68      2.59 o 
   5   8   4        3.33        7.95      3.57 o 
   6   8   4      196.33      186.78      6.79 o 
   7   8   4       25.09       24.74      3.97 o 
   8   8   4       26.42       33.02      5.00 o 
   9   8   4        2.84        6.71      2.21 o 
  10   8   4        0.06        6.26      2.56 o 
  11   8   4      109.29      100.56      7.68 o 
  12   8   4      100.91       88.90      7.04 o 
  13   8   4       56.48       70.71      6.79 o 
  14   8   4       16.48       17.83      3.18 o 
  15   8   4       13.10       21.02      3.78 o 
  16   8   4        1.74       -2.68      5.51 o 
  17   8   4       71.73       75.49      9.74 o 
  18   8   4        3.76       14.08      4.96 o 
  19   8   4        0.00       10.97      5.04 o 
   1   9   4     2353.28     2315.60     36.34 o 
   2   9   4      203.13      172.87     11.49 o 
   3   9   4      135.35      126.39      8.63 o 
   4   9   4     1166.38     1187.01     22.43 o 
   5   9   4      442.63      460.20     14.75 o 
   6   9   4      216.34      243.05      9.31 o 
   7   9   4      141.40      173.54      9.51 o 
   8   9   4      167.52      157.46     12.03 o 
   9   9   4       52.48       55.07      5.21 o 
  10   9   4        0.01       12.83      2.88 o 
  11   9   4      608.79      695.11     14.26 o 
  12   9   4      233.50      229.78      8.73 o 
  13   9   4      258.22      303.87     25.38 o 
  14   9   4       57.12       44.42      5.66 o 
  15   9   4       16.62       16.11      5.36 o 
  16   9   4       86.57       82.45     11.06 o 
  17   9   4       31.47       30.80      6.00 o 
  18   9   4      134.03      109.91     20.35 o 
   0  10   4     4711.42     5004.08    154.28 o 
   1  10   4        7.12        9.92      5.92 o 
   2  10   4       16.98       12.20      3.68 o 
   3  10   4       75.83       70.56      7.54 o 
   4  10   4      258.18      278.93     13.76 o 
   5  10   4      113.97      115.85      9.76 o 
   6  10   4      221.76      231.52     10.20 o 
   7  10   4      307.40      326.69      6.85 o 
   8  10   4        9.60        6.64      3.45 o 
   9  10   4      195.61      189.62     12.93 o 
  10  10   4       75.33       61.18      4.93 o 
  11  10   4        0.31        5.60      3.23 o 
  12  10   4      144.81      131.78     11.49 o 
  13  10   4       12.58       14.37      6.06 o 
  14  10   4      222.81      220.72     11.20 o 
  15  10   4      105.93       88.91     12.35 o 
  16  10   4       22.64       17.37      5.27 o 
   1  11   4     2629.79     2849.95     86.91 o 
   2  11   4      296.55      311.49     11.84 o 
   3  11   4      154.22      174.84      9.52 o 
   4  11   4      928.08      848.34     18.16 o 
   5  11   4      222.11      174.17     15.53 o 
   6  11   4      866.07      893.62     21.86 o 
   7  11   4       62.48       46.57      5.01 o 
   8  11   4      220.18      276.28     21.58 o 
   9  11   4       98.73      101.97      9.03 o 
  10  11   4       65.67       55.72      5.82 o 
  11  11   4      331.27      354.38     15.73 o 
  12  11   4       18.66       15.99      3.42 o 
  13  11   4       31.50       43.96      6.89 o 
  14  11   4        8.51       16.43      4.50 o 
  15  11   4      166.27      123.21     20.44 o 
   0  12   4       63.31       34.18     15.30 o 
   1  12   4       52.66       48.06      7.40 o 
   2  12   4        5.92       16.58      3.90 o 
   3  12   4       68.39       69.02      7.66 o 
   4  12   4        2.46        9.12      3.64 o 
   5  12   4      260.81      266.76     11.96 o 
   6  12   4       45.65       37.81      6.54 o 
   7  12   4       77.27       69.10      7.19 o 
   8  12   4        0.31        9.59      7.35 o 
   9  12   4       50.55       48.27      6.67 o 
  10  12   4      132.59      103.86      9.31 o 
  11  12   4       23.54       22.67      3.59 o 
  12  12   4      156.59      184.49     15.89 o 
  13  12   4        0.28        6.99      4.08 o 
   1  13   4       15.64       18.37      5.38 o 
   2  13   4        6.45       12.23      5.10 o 
   3  13   4        0.97        9.65      4.18 o 
   4  13   4       20.52       22.90      6.44 o 
   5  13   4        2.85        6.96      3.21 o 
   6  13   4       18.11       14.20      4.85 o 
   7  13   4       13.18       22.67      4.15 o 
   8  13   4      131.82      111.65     17.88 o 
   9  13   4        0.06        9.91      3.78 o 
  10  13   4       72.97       63.51      9.53 o 
  11  13   4       82.19       98.77     11.06 o 
   0  14   4       11.56        9.74      6.05 o 
   1  14   4       18.77       20.61      5.83 o 
   2  14   4        4.72       15.96      6.19 o 
   3  14   4       84.02       73.59      9.19 o 
   4  14   4       31.06       19.04      5.14 o 
   5  14   4        8.12        9.18      7.85 o 
   6  14   4       48.33       32.22      5.71 o 
   7  14   4      224.39      177.49     24.52 o 
   1   1   5      602.48      498.52      4.39 o 
   2   1   5        5.16        4.24      0.88 o 
   3   1   5    21998.71    23397.26    170.88 o 
   4   1   5     1826.51     1667.17     14.70 o 
   5   1   5     2839.44     2693.10     18.11 o 
   6   1   5     2866.18     2627.64     22.65 o 
   7   1   5      248.96      220.48      3.81 o 
   8   1   5     3448.22     3380.95     31.47 o 
   9   1   5      837.12      854.39     10.61 o 
  10   1   5      119.34      110.75      3.82 o 
  11   1   5      278.03      254.20      4.65 o 
  12   1   5        4.82       -0.66      1.79 o 
  13   1   5        4.60        2.49      1.35 o 
  14   1   5        2.67        4.84      2.14 o 
  15   1   5      125.08      137.38      4.86 o 
  16   1   5      280.74      277.37     10.05 o 
  17   1   5       27.04       17.91      5.77 o 
  18   1   5       23.29       25.34      3.76 o 
  19   1   5      118.65      111.43     12.89 o 
  20   1   5        0.31       12.81      4.07 o 
  21   1   5      107.68       71.94     11.79 o 
  22   1   5       53.31       50.30     12.09 o 
   0   2   5      518.85      499.59      6.34 o 
   1   2   5     1388.42     1295.91     10.44 o 
   2   2   5     3450.21     3131.58     20.07 o 
   3   2   5     2542.87     2261.89     15.46 o 
   4   2   5    12966.73    12785.82     70.00 o 
   5   2   5       99.15       95.88      2.49 o 
   6   2   5      993.19      977.54      8.53 o 
   7   2   5     2274.28     2198.99     20.97 o 
   8   2   5     2295.52     2250.48     21.63 o 
   9   2   5      379.03      377.68     10.72 o 
  10   2   5     1799.58     1696.54     18.60 o 
  11   2   5      991.25     1073.72     14.62 o 
  12   2   5      428.03      409.85      8.64 o 
  13   2   5      259.34      241.25      5.68 o 
  14   2   5       94.37       93.12      5.50 o 
  15   2   5        0.09        3.95      2.84 o 
  16   2   5      147.20      164.58     11.01 o 
  17   2   5      475.18      499.49     18.18 o 
  18   2   5      128.39      118.37     12.74 o 
  19   2   5      257.14      277.38     22.43 o 
  20   2   5       37.59       33.52      5.74 o 
  21   2   5       19.94       15.12     15.88 o 
  22   2   5        1.68       11.87      7.53 o 
   1   3   5     1740.38     1720.67     31.20 o 
   2   3   5      419.11      337.85      3.94 o 
   3   3   5      287.87      307.24      5.18 o 
   4   3   5      149.22      136.98      3.50 o 
   5   3   5     2403.66     2235.60     20.50 o 
   6   3   5        6.92        5.49      2.15 o 
   7   3   5      614.80      607.28      7.18 o 
   8   3   5     1347.45     1512.93     15.65 o 
   9   3   5     2211.55     2349.19     25.77 o 
  10   3   5     1369.31     1436.31     20.48 o 
  11   3   5      430.18      445.92     10.80 o 
  12   3   5      352.26      350.38      6.07 o 
  13   3   5      439.92      423.40      9.78 o 
  14   3   5        1.77        2.89      2.15 o 
  15   3   5       48.66       44.13      3.92 o 
  16   3   5      106.62      117.62     12.99 o 
  17   3   5      550.24      562.74     13.37 o 
  18   3   5       82.90       94.94      9.94 o 
  19   3   5       22.99       21.31      4.62 o 
  20   3   5       54.87       37.12      8.66 o 
  21   3   5        0.83       13.40      5.78 o 
  22   3   5       48.38       30.90     10.62 o 
   0   4   5     5557.21     5262.26     62.60 o 
   1   4   5      213.91      218.16      3.41 o 
   2   4   5      154.82      206.50      3.20 o 
   3   4   5      982.80      979.54      9.89 o 
   4   4   5        0.01        3.92      1.39 o 
   5   4   5      487.83      528.85      6.54 o 
   6   4   5      799.59      764.06      9.31 o 
   7   4   5      151.42      168.79      4.19 o 
   8   4   5      548.32      615.62      9.36 o 
   9   4   5     1084.88     1017.19     13.48 o 
  10   4   5        3.39        1.66      1.32 o 
  11   4   5      150.64      162.90      6.23 o 
  12   4   5      139.33      141.55      4.07 o 
  13   4   5       14.53       15.38      3.27 o 
  14   4   5        0.68        7.63      2.41 o 
  15   4   5       97.21      115.72      6.79 o 
  16   4   5       65.29       51.09      5.41 o 
  17   4   5        4.60       14.07      6.42 o 
  18   4   5        0.00        4.52      2.81 o 
  19   4   5       43.60       31.12      8.68 o 
  20   4   5        8.16        7.48      4.53 o 
  21   4   5       46.02       55.13     12.50 o 
   1   5   5     1587.27     1706.97     19.55 o 
   2   5   5       33.08       61.38      5.01 o 
   3   5   5     1110.12     1054.08     14.22 o 
   4   5   5     3605.55     3805.24     42.73 o 
   5   5   5      345.70      317.53      7.42 o 
   6   5   5        1.24        5.63      2.57 o 
   7   5   5       10.51       17.55      1.76 o 
   8   5   5      338.21      319.82      5.88 o 
   9   5   5       91.33       91.59      4.34 o 
  10   5   5       13.00        9.94      1.55 o 
  11   5   5        8.17        7.50      1.57 o 
  12   5   5      606.95      625.53     11.14 o 
  13   5   5        0.49        2.18      2.57 o 
  14   5   5      435.90      445.22     16.15 o 
  15   5   5      783.46      912.28     17.14 o 
  16   5   5        4.06        7.40      3.17 o 
  17   5   5       26.18       21.44      4.59 o 
  18   5   5       13.06        8.74      4.34 o 
  19   5   5       11.54       21.88      4.09 o 
  20   5   5        2.18        3.24      8.36 o 
  21   5   5       14.99       21.28     10.41 o 
   0   6   5     2493.87     2467.17     73.86 o 
   1   6   5      803.52      752.21     17.82 o 
   2   6   5     1732.32     1794.94     33.84 o 
   3   6   5     2379.75     2609.60     37.52 o 
   4   6   5      243.16      266.29      7.94 o 
   5   6   5      566.61      596.44     12.90 o 
   6   6   5      187.71      206.10      7.23 o 
   7   6   5      499.92      480.69     13.37 o 
   8   6   5       74.81       94.91      6.13 o 
   9   6   5       35.68       43.41      3.63 o 
  10   6   5      152.31      146.01     10.16 o 
  11   6   5        3.19        4.69      3.10 o 
  12   6   5        0.14        5.21      2.45 o 
  13   6   5      617.68      637.85     15.65 o 
  14   6   5      217.70      235.26      6.24 o 
  15   6   5      553.96      586.77     15.80 o 
  16   6   5      162.10      171.37     15.41 o 
  17   6   5        0.70        5.01      8.86 o 
  18   6   5       86.57       83.04     15.18 o 
  19   6   5        0.34        6.13      5.17 o 
  20   6   5       33.55       26.43      7.58 o 
   1   7   5     1506.68     1560.36     21.96 o 
   2   7   5      298.44      320.21      8.08 o 
   3   7   5       12.40       19.79      3.75 o 
   4   7   5     1222.83     1316.86     16.32 o 
   5   7   5      211.20      194.67      6.34 o 
   6   7   5      654.37      663.49     16.14 o 
   7   7   5       95.17       84.87      9.87 o 
   8   7   5      518.60      506.49     12.74 o 
   9   7   5       96.64       87.93      7.94 o 
  10   7   5      136.55      153.50      5.01 o 
  11   7   5       81.84       75.12      5.27 o 
  12   7   5      992.06     1142.58     16.62 o 
  13   7   5      405.45      404.50     18.47 o 
  14   7   5       10.18       12.03      3.74 o 
  15   7   5      188.71      177.25      8.36 o 
  16   7   5      479.62      493.43     26.02 o 
  17   7   5       27.76       40.77     11.72 o 
  18   7   5       41.15       36.08      7.49 o 
  19   7   5       95.32       69.30     15.07 o 
   0   8   5      277.38      191.53      9.23 o 
   1   8   5       50.24       45.02      4.65 o 
   2   8   5      422.60      383.88     13.69 o 
   3   8   5      407.53      401.48     13.18 o 
   4   8   5      340.78      352.82     13.77 o 
   5   8   5      220.30      237.89      7.75 o 
   6   8   5       87.06       97.24      8.13 o 
   7   8   5        8.13       12.44      4.25 o 
   8   8   5        9.86       14.30      2.32 o 
   9   8   5        4.62       14.64      2.70 o 
  10   8   5      172.47      194.47      8.24 o 
  11   8   5     2576.14     2775.21     35.04 o 
  12   8   5        0.64        5.66      3.57 o 
  13   8   5       14.15       12.77      5.06 o 
  14   8   5      431.95      426.79     17.01 o 
  15   8   5       84.36       75.96      8.56 o 
  16   8   5        0.17        9.40      4.93 o 
  17   8   5        0.45       11.11      5.69 o 
  18   8   5       35.60       44.90      7.34 o 
  19   8   5       84.09       57.60     15.08 o 
   1   9   5       57.34       72.80      7.82 o 
   2   9   5      384.46      393.75     13.16 o 
   3   9   5       28.93       38.33      5.68 o 
   4   9   5       22.91       20.57      4.63 o 
   5   9   5       26.73       30.91      4.23 o 
   6   9   5       76.68       82.61      7.64 o 
   7   9   5      369.27      371.92     15.13 o 
   8   9   5        8.80        2.49      4.87 o 
   9   9   5      289.64      282.38     10.06 o 
  10   9   5       19.50       10.39      5.70 o 
  11   9   5      385.42      369.94     11.76 o 
  12   9   5      555.44      622.40     18.18 o 
  13   9   5     1287.47     1463.94     43.14 o 
  14   9   5      430.88      477.91     15.93 o 
  15   9   5      273.45      286.87     31.26 o 
  16   9   5      382.94      434.53     28.01 o 
  17   9   5        2.98       13.61      6.06 o 
   0  10   5     2114.53     2089.21     80.50 o 
   1  10   5     2891.62     2965.55     47.23 o 
   2  10   5      239.40      225.30     11.40 o 
   3  10   5       28.79       34.30      4.58 o 
   4  10   5       27.91       17.55      3.66 o 
   5  10   5       89.90       75.98      7.75 o 
   6  10   5       86.03       75.09      6.35 o 
   7  10   5      859.10      896.85     16.70 o 
   8  10   5      120.41      127.46      8.91 o 
   9  10   5        0.11        8.37      3.34 o 
  10  10   5        7.39       17.63      3.24 o 
  11  10   5        8.02        4.84      3.13 o 
  12  10   5        4.32       14.99      3.53 o 
  13  10   5       35.50       24.74      4.92 o 
  14  10   5        7.18       11.55      4.30 o 
  15  10   5       18.78       22.96      5.28 o 
  16  10   5       17.00       19.28      4.82 o 
   1  11   5      126.22       92.53     10.19 o 
   2  11   5       19.25       29.64      7.28 o 
   3  11   5       53.90       53.38      6.72 o 
   4  11   5       39.51       20.84      3.99 o 
   5  11   5      183.22      201.81     13.97 o 
   6  11   5      283.74      285.32     13.62 o 
   7  11   5      204.22      198.35     14.06 o 
   8  11   5       47.90       41.68      5.40 o 
   9  11   5        7.86       25.75      3.83 o 
  10  11   5       15.91       21.21      3.65 o 
  11  11   5        3.49        8.21      4.54 o 
  12  11   5      209.71      185.19     16.81 o 
  13  11   5       68.69       56.69      7.95 o 
  14  11   5       51.28       52.37      6.94 o 
  15  11   5       39.52       36.47      7.22 o 
   0  12   5       53.69       41.52      8.22 o 
   1  12   5       39.26       48.44      8.42 o 
   2  12   5        5.07       12.40      3.90 o 
   3  12   5       57.47       61.05      7.37 o 
   4  12   5        0.51        3.31      3.10 o 
   5  12   5      301.89      276.21     13.79 o 
   6  12   5       30.77       30.65      5.21 o 
   7  12   5        3.91       12.02      3.58 o 
   8  12   5        1.92        0.68      2.92 o 
   9  12   5        0.55        4.42      4.11 o 
  10  12   5       15.52       24.74      4.47 o 
  11  12   5       37.72       47.43      6.97 o 
  12  12   5      101.50       82.03      8.94 o 
  13  12   5        2.21        6.48      3.02 o 
   1  13   5       39.94       49.98      7.23 o 
   2  13   5        9.00       19.58      5.44 o 
   3  13   5       13.97       11.67      5.64 o 
   4  13   5       29.12       15.97      4.47 o 
   5  13   5        6.51       10.52      4.21 o 
   6  13   5       79.75       80.01      9.90 o 
   7  13   5        7.49       12.68      4.60 o 
   8  13   5      218.62      231.94     18.82 o 
   9  13   5      374.96      399.11     17.15 o 
  10  13   5        0.14       12.34      3.65 o 
   0  14   5       14.68       23.47      7.96 o 
   1  14   5      149.38      124.20     13.94 o 
   2  14   5       92.92       93.44     12.44 o 
   3  14   5      158.34      150.67     19.84 o 
   4  14   5      445.48      493.58     32.08 o 
   5  14   5       20.46       12.06      6.78 o 
   6  14   5        2.09        6.46      4.35 o 
   7  14   5      392.55      456.83     35.07 o 
   0   0   6       23.61       46.70     12.41 o 
   1   0   6      324.89      218.39      4.75 o 
   2   0   6      844.25      673.02      9.01 o 
   3   0   6      244.95      211.99      4.07 o 
   4   0   6     4958.86     4837.28     64.68 o 
   5   0   6      134.44      170.56      3.42 o 
   6   0   6       82.55       73.91      2.20 o 
   7   0   6      786.67      703.73     11.75 o 
   8   0   6     4649.80     4344.99     98.90 o 
   9   0   6     4888.96     4845.10    103.60 o 
  10   0   6    10941.08    10914.82    395.75 o 
  11   0   6     1017.95      983.51     23.19 o 
  12   0   6     1326.07     1496.60     31.34 o 
  13   0   6      119.40      124.67     12.46 o 
  14   0   6      204.67      248.98     13.65 o 
  15   0   6       19.91       20.64      4.68 o 
  16   0   6     1165.58     1244.23     26.49 o 
  17   0   6      281.06      300.83     30.27 o 
  18   0   6      630.68      810.43     26.31 o 
  19   0   6      449.28      400.95     58.26 o 
  20   0   6      296.42      365.76     43.73 o 
  21   0   6      325.56      397.48     60.93 o 
  22   0   6      247.84      180.81     73.61 o 
   1   1   6      893.29      735.14      7.00 o 
   2   1   6       70.70       60.47      2.20 o 
   3   1   6     4935.98     4807.65     25.86 o 
   4   1   6      535.34      583.58      5.63 o 
   5   1   6      174.84      163.81      3.33 o 
   6   1   6     3683.02     3542.26     23.62 o 
   7   1   6      478.18      491.26     11.33 o 
   8   1   6     9642.52     9965.13    123.37 o 
   9   1   6     1549.20     1361.56     24.47 o 
  10   1   6     6232.47     6404.66     64.67 o 
  11   1   6       28.65       29.02      2.96 o 
  12   1   6      427.54      449.23     10.73 o 
  13   1   6     1223.92     1194.62     16.22 o 
  14   1   6      207.44      179.29     15.21 o 
  15   1   6      501.57      470.95     11.92 o 
  16   1   6      666.13      684.73     19.16 o 
  17   1   6      157.18      154.45      9.21 o 
  18   1   6        8.18       10.91      2.57 o 
  19   1   6      447.56      530.38     15.96 o 
  20   1   6        1.12       -0.95      4.68 o 
  21   1   6       37.49       24.82      4.74 o 
  22   1   6      250.58      215.79     30.32 o 
   0   2   6     1985.98     1712.31     26.87 o 
   1   2   6      390.39      340.44      3.76 o 
   2   2   6     3480.08     3380.49     26.29 o 
   3   2   6     5879.64     5959.95     31.89 o 
   4   2   6      566.42      479.84      6.63 o 
   5   2   6      102.47      117.92      2.98 o 
   6   2   6     3802.35     3735.06     26.52 o 
   7   2   6        0.30        8.24      1.25 o 
   8   2   6     2303.50     2378.49     21.54 o 
   9   2   6      126.08      115.69      5.30 o 
  10   2   6      464.51      421.96      7.90 o 
  11   2   6       82.33       98.00      3.75 o 
  12   2   6       61.21       56.22      3.17 o 
  13   2   6        2.57        5.27      1.79 o 
  14   2   6      271.98      290.38      7.89 o 
  15   2   6        1.04        5.45      2.56 o 
  16   2   6        5.79       13.60      4.48 o 
  17   2   6        3.17       18.72      3.81 o 
  18   2   6        1.13        7.74      2.96 o 
  19   2   6      150.51      126.27     12.74 o 
  20   2   6        0.38        5.41      3.82 o 
  21   2   6      119.33       76.90      9.66 o 
  22   2   6       49.67       31.25     10.53 o 
   1   3   6      627.13      623.36      4.69 o 
   2   3   6       50.51       66.81      2.49 o 
   3   3   6      977.73      927.37      8.14 o 
   4   3   6      222.57      274.54      4.71 o 
   5   3   6     5012.57     5052.31     41.32 o 
   6   3   6      826.83      794.92     11.10 o 
   7   3   6       43.29       51.89      2.39 o 
   8   3   6     2021.09     2050.05     22.40 o 
   9   3   6      415.09      476.87      9.47 o 
  10   3   6       91.62       97.29      4.71 o 
  11   3   6       27.96       34.16      2.70 o 
  12   3   6     1718.26     1850.53     26.83 o 
  13   3   6       93.45      101.89      3.65 o 
  14   3   6      538.20      549.79     10.69 o 
  15   3   6      171.86      167.59      6.74 o 
  16   3   6       21.32       27.62      3.86 o 
  17   3   6        0.53        9.23      3.95 o 
  18   3   6       27.45       23.53      4.03 o 
  19   3   6        8.15       13.50      3.55 o 
  20   3   6      246.55      197.51     29.70 o 
  21   3   6       28.56       35.97      8.72 o 
   0   4   6     3505.57     3616.62     32.74 o 
   1   4   6      383.69      320.85      5.33 o 
   2   4   6      348.73      368.08      6.23 o 
   3   4   6       34.14       36.00      2.22 o 
   4   4   6      938.84      996.02     11.91 o 
   5   4   6     6482.93     6443.88     85.27 o 
   6   4   6      157.00      194.44      3.87 o 
   7   4   6      151.56      167.24      5.07 o 
   8   4   6      279.06      303.16      8.34 o 
   9   4   6      256.71      246.95      5.61 o 
  10   4   6      503.02      504.99      9.59 o 
  11   4   6        0.22        4.03      1.93 o 
  12   4   6      249.36      262.15      4.81 o 
  13   4   6       99.89       99.60      6.98 o 
  14   4   6       90.45       86.91      6.12 o 
  15   4   6      553.40      571.13     16.73 o 
  16   4   6      264.09      254.03     12.18 o 
  17   4   6       11.31        5.14      3.30 o 
  18   4   6      286.37      307.54     27.75 o 
  19   4   6       36.00       38.89      7.88 o 
  20   4   6      172.46      190.09     19.99 o 
  21   4   6       51.35       49.96      8.00 o 
   1   5   6     2652.72     2868.15     32.78 o 
   2   5   6       10.71       21.08      2.26 o 
   3   5   6     3850.19     3886.81     51.15 o 
   4   5   6      165.59      161.19      3.87 o 
   5   5   6      147.80      162.15      5.57 o 
   6   5   6        2.68        7.38      1.80 o 
   7   5   6      239.84      242.83      5.42 o 
   8   5   6       82.86       78.52      4.01 o 
   9   5   6      622.22      613.22     11.26 o 
  10   5   6      437.67      418.94      7.62 o 
  11   5   6       75.33       71.12      4.67 o 
  12   5   6      384.38      394.73     13.46 o 
  13   5   6     1422.72     1508.23     19.29 o 
  14   5   6      688.29      685.85     18.78 o 
  15   5   6        2.34        8.13      2.49 o 
  16   5   6      255.19      275.70     11.44 o 
  17   5   6       55.72       60.46      7.48 o 
  18   5   6      131.40      117.46     12.54 o 
  19   5   6       29.31       37.21      7.03 o 
  20   5   6       56.55       37.09      7.91 o 
  21   5   6       17.21        8.96     12.06 o 
   0   6   6      854.00      947.46     24.54 o 
   1   6   6     1015.43     1102.45     15.76 o 
   2   6   6      234.75      263.01      8.82 o 
   3   6   6     2159.83     2460.41     35.66 o 
   4   6   6      619.38      578.72     11.21 o 
   5   6   6     2638.86     2756.80     27.63 o 
   6   6   6       43.95       38.56      4.99 o 
   7   6   6        4.60       10.71      3.72 o 
   8   6   6       16.58       18.69      3.35 o 
   9   6   6      701.97      743.19     12.21 o 
  10   6   6      375.94      360.75      7.98 o 
  11   6   6        7.20        9.58      3.17 o 
  12   6   6      211.55      232.49     10.60 o 
  13   6   6      361.67      350.17      9.94 o 
  14   6   6        4.45        7.76      2.44 o 
  15   6   6      114.87      109.00      9.60 o 
  16   6   6        9.44       10.78      3.24 o 
  17   6   6       42.64       26.43      5.41 o 
  18   6   6      240.82      286.64     22.33 o 
  19   6   6        0.09       13.84      6.33 o 
  20   6   6       17.14       11.27      8.41 o 
   1   7   6       22.42       28.61      3.23 o 
   2   7   6      297.88      279.90      7.50 o 
   3   7   6      892.74      914.78     16.84 o 
   4   7   6       10.32       15.45      3.21 o 
   5   7   6      178.45      203.87      7.20 o 
   6   7   6      179.66      189.26      9.38 o 
   7   7   6      170.57      177.09      7.58 o 
   8   7   6        2.04        3.14      3.43 o 
   9   7   6      233.28      264.89      6.91 o 
  10   7   6       25.47       28.84      5.01 o 
  11   7   6       78.42       70.03      5.79 o 
  12   7   6      147.95      164.85      9.32 o 
  13   7   6      157.95      172.62      8.05 o 
  14   7   6     1185.05     1302.01     26.20 o 
  15   7   6       31.04       24.42      3.84 o 
  16   7   6      846.84      928.17     27.07 o 
  17   7   6       28.00       32.24      6.34 o 
  18   7   6      224.19      220.21     30.73 o 
  19   7   6       27.27       30.39      7.14 o 
   0   8   6     4293.82     4434.34    157.02 o 
   1   8   6     2006.56     2105.49     44.17 o 
   2   8   6      643.02      694.65     17.66 o 
   3   8   6      203.28      199.32      8.49 o 
   4   8   6      123.07      135.23     12.26 o 
   5   8   6      329.60      291.13      7.09 o 
   6   8   6       82.86       77.63      6.94 o 
   7   8   6      477.57      418.66     13.74 o 
   8   8   6       19.78       14.61      3.16 o 
   9   8   6       14.44       26.01      3.24 o 
  10   8   6      176.44      221.67     14.22 o 
  11   8   6       27.21       23.69      3.23 o 
  12   8   6      543.20      571.97     17.20 o 
  13   8   6       56.87       52.94      5.90 o 
  14   8   6      398.92      427.60     14.19 o 
  15   8   6      551.39      624.84     18.73 o 
  16   8   6       46.29       26.75      6.07 o 
  17   8   6      305.47      276.22     23.77 o 
  18   8   6       68.74       45.81     11.33 o 
   1   9   6       14.07       17.20      3.52 o 
   2   9   6      894.71      881.82     18.08 o 
   3   9   6      490.04      510.47     18.46 o 
   4   9   6     1022.16     1066.69     25.50 o 
   5   9   6       11.63       11.14      3.92 o 
   6   9   6      361.49      384.41     11.63 o 
   7   9   6      106.96      113.52      8.98 o 
   8   9   6      249.89      277.91     14.27 o 
   9   9   6      100.85       95.83      8.58 o 
  10   9   6      300.59      315.11     14.59 o 
  11   9   6      104.18       94.51      7.65 o 
  12   9   6        4.13        6.76      4.34 o 
  13   9   6       95.25       97.40      9.51 o 
  14   9   6        7.98       16.99      3.68 o 
  15   9   6        4.34       11.84      4.74 o 
  16   9   6      172.58      126.33     12.93 o 
  17   9   6       86.94       68.37     10.98 o 
   0  10   6     2564.83     2564.76     55.54 o 
   1  10   6      576.36      591.87     17.83 o 
   2  10   6     3552.76     3495.20     57.47 o 
   3  10   6      198.91      210.93     14.53 o 
   4  10   6       49.94       45.97      6.59 o 
   5  10   6       66.93       67.28      6.65 o 
   6  10   6       13.51       14.42      3.49 o 
   7  10   6       31.50       35.68      5.53 o 
   8  10   6       55.77       64.57      5.70 o 
   9  10   6       41.62       47.32      5.64 o 
  10  10   6       16.00       13.24      3.77 o 
  11  10   6        3.34        9.07      3.30 o 
  12  10   6       93.92       88.97      8.00 o 
  13  10   6       11.66       23.75      3.98 o 
  14  10   6      226.36      264.38     16.52 o 
  15  10   6       54.02       37.91      7.24 o 
  16  10   6       65.55       67.71      9.67 o 
   1  11   6       90.12       87.80      7.82 o 
   2  11   6       80.01       66.13      6.28 o 
   3  11   6       95.04       95.04      8.65 o 
   4  11   6      255.41      261.56     18.50 o 
   5  11   6        3.09        8.59      3.86 o 
   6  11   6      383.16      380.83     18.26 o 
   7  11   6        3.29        7.03      2.75 o 
   8  11   6       12.49       14.84      2.90 o 
   9  11   6       14.53       16.83      3.71 o 
  10  11   6        6.21       11.56      3.46 o 
  11  11   6       35.51       32.76      4.95 o 
  12  11   6       24.54       23.47      3.82 o 
  13  11   6       29.83       27.75      5.75 o 
  14  11   6       20.13       25.53      4.14 o 
   0  12   6      163.94      134.85     22.76 o 
   1  12   6       12.92       24.36      5.68 o 
   2  12   6      269.82      223.51     21.69 o 
   3  12   6       33.11       51.18      9.01 o 
   4  12   6      250.74      241.23     28.48 o 
   5  12   6      131.30      156.66     18.69 o 
   6  12   6       17.30       20.54      4.57 o 
   7  12   6       45.63       61.44      8.37 o 
   8  12   6       32.52       25.73      4.67 o 
   9  12   6       51.83       40.89      8.04 o 
  10  12   6       33.76       38.64      5.00 o 
  11  12   6        1.92        3.88      6.25 o 
  12  12   6        0.25       11.51      4.32 o 
   1  13   6        6.89       10.91      6.90 o 
   2  13   6       22.20       13.60      4.25 o 
   3  13   6       18.81       24.75      4.42 o 
   4  13   6        3.51        8.95      4.46 o 
   5  13   6       22.50       23.22      4.34 o 
   6  13   6       92.12       84.93     10.13 o 
   7  13   6       72.02       46.71      6.65 o 
   8  13   6        0.00       11.41      4.15 o 
   9  13   6      129.30       95.59     14.24 o 
  10  13   6       19.79       23.71      3.93 o 
   0  14   6       44.55       15.20     17.17 o 
   1  14   6        3.58        9.90      5.39 o 
   2  14   6      214.10      179.18     25.04 o 
   3  14   6        1.56        8.46      5.64 o 
   4  14   6        2.95        9.79      6.10 o 
   5  14   6        0.23       16.65      5.37 o 
   6  14   6      136.71      125.35     18.98 o 
   1   1   7      952.99     1011.89      8.37 o 
   2   1   7     1232.24     1122.17      9.15 o 
   3   1   7      140.24      143.89      1.93 o 
   4   1   7     4665.80     4599.47     30.58 o 
   5   1   7    14936.17    15780.95     76.84 o 
   6   1   7      955.74      941.97     11.53 o 
   7   1   7     4055.91     3892.02     43.51 o 
   8   1   7     2533.84     2379.92     35.72 o 
   9   1   7       11.80       26.79      3.37 o 
  10   1   7     1145.84     1111.08     19.93 o 
  11   1   7     1512.82     1461.77     22.79 o 
  12   1   7      226.86      229.11      6.72 o 
  13   1   7     2637.96     2599.25     56.99 o 
  14   1   7      843.47      878.74     21.08 o 
  15   1   7        0.41        2.79      3.99 o 
  16   1   7      843.69      864.65     15.21 o 
  17   1   7       13.22       10.28      3.96 o 
  18   1   7       87.92       87.14      9.33 o 
  19   1   7      226.56      252.73     22.33 o 
  20   1   7      238.62      256.12     26.61 o 
  21   1   7       37.92       29.73      7.59 o 
  22   1   7       22.72       30.61      9.26 o 
   0   2   7      288.41      324.27      5.74 o 
   1   2   7        3.11        8.50      1.28 o 
   2   2   7     1085.58     1022.72      8.56 o 
   3   2   7     1454.73     1537.90     12.43 o 
   4   2   7     4924.87     5019.27     58.72 o 
   5   2   7     7220.04     7797.53     79.33 o 
   6   2   7      983.37      989.31     11.97 o 
   7   2   7     3512.30     3627.76     36.20 o 
   8   2   7        3.21       10.56      0.97 o 
   9   2   7     1263.03     1174.89     12.57 o 
  10   2   7      215.29      243.98      3.91 o 
  11   2   7      891.65      851.59     14.74 o 
  12   2   7        3.86        2.78      3.76 o 
  13   2   7      437.84      463.13     12.70 o 
  14   2   7      158.10      172.59     10.89 o 
  15   2   7      478.62      488.62     18.42 o 
  16   2   7        0.00        0.22      4.97 o 
  17   2   7       20.22       16.53      3.35 o 
  18   2   7      187.90      182.36     15.01 o 
  19   2   7      207.63      280.29     15.18 o 
  20   2   7        0.80       10.59      4.35 o 
  21   2   7       64.40       73.89     13.21 o 
   1   3   7     2253.98     2227.50     17.24 o 
   2   3   7       19.39       21.04      1.53 o 
   3   3   7      308.17      310.17      5.34 o 
   4   3   7      316.27      266.97      6.21 o 
   5   3   7      326.49      375.61      5.12 o 
   6   3   7     1340.89     1367.74     13.74 o 
   7   3   7     1664.78     1754.66     18.76 o 
   8   3   7      825.39      857.78      9.36 o 
   9   3   7      988.84      946.86     11.80 o 
  10   3   7       18.01       18.26      1.55 o 
  11   3   7     1333.46     1305.58     14.45 o 
  12   3   7      299.94      326.92      5.59 o 
  13   3   7      664.98      666.02     12.44 o 
  14   3   7     1412.32     1548.70     29.60 o 
  15   3   7       76.90       75.36      7.75 o 
  16   3   7        7.72       20.68      3.45 o 
  17   3   7      305.93      330.62     20.12 o 
  18   3   7        7.73        6.49      2.93 o 
  19   3   7       38.43       43.97      6.99 o 
  20   3   7       82.78       57.26      9.68 o 
  21   3   7       42.22       34.42      4.50 o 
   0   4   7      950.03     1027.53     17.57 o 
   1   4   7      441.05      430.47      9.15 o 
   2   4   7     8303.92     8229.56     89.64 o 
   3   4   7      957.76      885.75     10.85 o 
   4   4   7     2143.14     2223.64     22.58 o 
   5   4   7     1271.38     1376.69     14.61 o 
   6   4   7      130.19      108.03      3.37 o 
   7   4   7       49.39       52.77      4.10 o 
   8   4   7      292.93      272.17      7.30 o 
   9   4   7       62.84       57.65      3.99 o 
  10   4   7      147.69      147.22      2.78 o 
  11   4   7      107.83      123.08      5.68 o 
  12   4   7      644.55      653.62     13.50 o 
  13   4   7       13.97       17.20      3.23 o 
  14   4   7      276.25      284.24      9.98 o 
  15   4   7       32.16       17.35      3.39 o 
  16   4   7       76.80       71.26      7.61 o 
  17   4   7        7.08       16.82      4.81 o 
  18   4   7       93.74       76.68      8.19 o 
  19   4   7       50.20       58.20      9.72 o 
  20   4   7       31.69       29.30      5.98 o 
  21   4   7        6.24        8.43      6.06 o 
   1   5   7     1858.12     2002.38     23.08 o 
   2   5   7       96.03       99.68      4.93 o 
   3   5   7     1139.73     1298.09     15.86 o 
   4   5   7      207.67      188.86      4.62 o 
   5   5   7      194.54      169.37      5.03 o 
   6   5   7        8.03       10.32      1.82 o 
   7   5   7       17.33       30.34      2.78 o 
   8   5   7       48.96       35.83      3.09 o 
   9   5   7      115.94      128.49      6.65 o 
  10   5   7      199.91      194.73      5.81 o 
  11   5   7       41.72       30.14      3.01 o 
  12   5   7        2.35        5.77      2.25 o 
  13   5   7        0.37        6.88      2.54 o 
  14   5   7       71.82       73.08      5.44 o 
  15   5   7       41.18       46.09      5.30 o 
  16   5   7       84.06       68.27      7.34 o 
  17   5   7       65.14       51.05      6.57 o 
  18   5   7        4.47       -0.16      3.74 o 
  19   5   7        1.54        6.65      5.39 o 
  20   5   7        0.01       -5.39      5.39 o 
   0   6   7      404.22      463.32     17.26 o 
   1   6   7      197.90      205.60      5.75 o 
   2   6   7      300.57      311.90     10.19 o 
   3   6   7     2044.76     2119.65     20.18 o 
   4   6   7      593.23      581.05     14.51 o 
   5   6   7        9.71       10.33      3.19 o 
   6   6   7       13.45       11.07      5.79 o 
   7   6   7      564.76      643.86     13.91 o 
   8   6   7       12.20       20.03      2.44 o 
   9   6   7     2232.98     2364.61     30.85 o 
  10   6   7       83.09       96.63      5.29 o 
  11   6   7      251.46      280.25      7.41 o 
  12   6   7      984.46     1064.64     15.22 o 
  13   6   7      143.76      161.82      6.88 o 
  14   6   7        1.46        6.96      3.35 o 
  15   6   7      430.94      456.83     18.49 o 
  16   6   7       45.48       44.02      6.58 o 
  17   6   7        1.39        3.84      3.90 o 
  18   6   7       22.36       20.75      7.59 o 
  19   6   7       81.77       80.68     11.17 o 
  20   6   7        0.13        9.73      5.15 o 
   1   7   7      615.10      628.40     20.44 o 
   2   7   7      102.01       98.51      6.71 o 
   3   7   7      258.45      219.18     10.03 o 
   4   7   7      187.42      190.09      7.27 o 
   5   7   7      274.56      286.69      8.34 o 
   6   7   7       21.93       17.12      2.95 o 
   7   7   7       47.77       60.28      5.37 o 
   8   7   7      480.34      438.66     14.30 o 
   9   7   7      198.15      227.93     11.09 o 
  10   7   7      556.62      587.41     19.37 o 
  11   7   7      251.15      254.65     10.81 o 
  12   7   7        2.73        5.05      2.82 o 
  13   7   7      212.90      206.45      9.48 o 
  14   7   7      279.41      339.16     12.09 o 
  15   7   7      132.44      140.66     12.90 o 
  16   7   7      417.52      450.70     18.58 o 
  17   7   7       15.64       16.38      5.23 o 
  18   7   7       76.17       62.62     13.36 o 
  19   7   7        5.36        8.02      5.26 o 
   0   8   7        5.18       15.10      4.78 o 
   1   8   7      393.76      366.51     10.27 o 
   2   8   7        9.01       21.54      4.21 o 
   3   8   7       64.37       68.15      7.06 o 
   4   8   7      156.13      167.06     10.63 o 
   5   8   7      156.60      162.91     11.98 o 
   6   8   7      101.73       97.79      8.88 o 
   7   8   7       42.35       34.84      4.51 o 
   8   8   7      222.12      210.98     18.77 o 
   9   8   7      382.61      416.55     16.74 o 
  10   8   7      849.06      845.77     16.10 o 
  11   8   7     1230.26     1262.89     28.74 o 
  12   8   7     1564.56     1584.79     33.04 o 
  13   8   7       12.04       16.50      4.77 o 
  14   8   7       57.29       66.73      6.73 o 
  15   8   7      421.87      459.37     16.95 o 
  16   8   7      193.50      169.52     15.47 o 
  17   8   7       53.99       53.56     10.75 o 
  18   8   7       16.95       21.77      5.76 o 
   1   9   7       94.46       79.90      9.06 o 
   2   9   7      543.21      527.29     21.13 o 
   3   9   7      631.40      596.37     13.06 o 
   4   9   7      343.74      319.46     10.80 o 
   5   9   7        7.23       12.31      2.52 o 
   6   9   7     1031.37     1010.73     18.20 o 
   7   9   7       52.71       80.17      7.38 o 
   8   9   7      519.71      510.50     16.70 o 
   9   9   7      461.36      504.16     17.33 o 
  10   9   7      202.18      248.23     12.80 o 
  11   9   7      152.10      136.80     10.75 o 
  12   9   7       38.91       31.76      4.39 o 
  13   9   7        1.01        2.70      3.68 o 
  14   9   7      274.69      270.98     20.64 o 
  15   9   7      106.29      100.59     13.61 o 
  16   9   7       10.60        9.76      5.55 o 
  17   9   7       63.35       42.04     11.36 o 
   0  10   7       48.44       59.57      9.53 o 
   1  10   7      695.25      695.57     19.04 o 
   2  10   7       10.46       13.26      4.86 o 
   3  10   7      123.59      101.16      8.82 o 
   4  10   7      170.09      138.34     13.39 o 
   5  10   7       13.35        5.19      3.96 o 
   6  10   7       37.76       32.83      4.72 o 
   7  10   7      190.48      185.36     12.05 o 
   8  10   7      180.61      209.16     16.36 o 
   9  10   7       23.57       24.89      5.10 o 
  10  10   7       17.37       24.61      4.46 o 
  11  10   7      490.53      517.05     20.74 o 
  12  10   7      139.58      106.46     10.97 o 
  13  10   7        0.00        1.27      3.10 o 
  14  10   7       85.75       52.88      7.47 o 
  15  10   7       71.60       52.98      6.86 o 
  16  10   7      115.80       88.23     16.74 o 
   1  11   7        7.82       11.16      3.88 o 
   2  11   7      182.40      173.28     22.18 o 
   3  11   7        0.05       14.87      4.88 o 
   4  11   7       15.56       21.17      4.79 o 
   5  11   7       29.21       39.10      7.23 o 
   6  11   7       54.73       48.27      5.96 o 
   7  11   7        0.34        0.51      4.47 o 
   8  11   7      151.39      156.93     13.76 o 
   9  11   7       59.70       60.17      7.49 o 
  10  11   7       13.81       17.65      3.31 o 
  11  11   7        4.28        8.26      4.69 o 
  12  11   7       67.12       72.68      7.30 o 
  13  11   7        8.39       12.49      3.82 o 
  14  11   7       25.89       31.91      6.13 o 
   0  12   7      223.55      203.34     27.90 o 
   1  12   7       74.76       77.81      7.69 o 
   2  12   7       59.05       53.41      7.19 o 
   3  12   7        1.72       18.09      4.59 o 
   4  12   7       50.67       46.58      5.92 o 
   5  12   7      103.43      102.08     11.78 o 
   6  12   7       12.20        5.63      5.83 o 
   7  12   7        5.66       12.36      4.18 o 
   8  12   7       57.14       45.74      7.20 o 
   9  12   7       12.98       10.69      4.00 o 
  10  12   7      258.26      263.80     20.67 o 
  11  12   7        0.25        4.21      3.83 o 
  12  12   7       54.97       33.49      5.71 o 
   1  13   7        3.38       10.55      6.74 o 
   2  13   7        1.48        5.45      5.78 o 
   3  13   7       64.53       43.28      8.19 o 
   4  13   7        0.00        3.73      4.58 o 
   5  13   7        4.10       14.31      4.30 o 
   6  13   7        6.48       14.39      3.96 o 
   7  13   7       21.44       28.25      5.01 o 
   8  13   7        0.12       12.40      3.85 o 
   9  13   7        5.90       17.35      3.92 o 
   0  14   7      244.77      213.14     40.13 o 
   1  14   7        2.29        7.58      4.50 o 
   2  14   7       51.05       28.57      6.03 o 
   3  14   7        7.45       25.24      6.44 o 
   4  14   7       64.45       61.55      8.15 o 
   5  14   7       13.09       13.10      5.70 o 
   6  14   7      129.16      105.86     24.47 o 
   0   0   8      246.03      185.77     10.00 o 
   1   0   8       91.72       92.43      4.51 o 
   2   0   8     1802.32     1724.68     20.82 o 
   3   0   8     8836.87     8427.88    108.81 o 
   4   0   8     5314.51     5096.36     70.63 o 
   5   0   8     2063.88     2527.28     71.46 o 
   6   0   8     6120.27     6657.13     84.66 o 
   7   0   8       67.35       40.46      5.56 o 
   8   0   8      903.55      852.28     22.06 o 
   9   0   8      357.43      346.84     12.88 o 
  10   0   8     1884.20     1834.98     20.30 o 
  11   0   8     3219.05     3330.36     69.50 o 
  12   0   8      211.59      241.78     27.82 o 
  13   0   8     1236.84     1317.71     27.32 o 
  14   0   8      185.72      184.13     21.70 o 
  15   0   8       31.26       39.29      7.49 o 
  16   0   8      305.85      263.65     13.70 o 
  17   0   8      274.87      325.05     27.98 o 
  18   0   8       45.17       23.89      5.23 o 
  19   0   8       96.30      100.42     19.28 o 
  20   0   8      505.40      579.23     48.89 o 
  21   0   8      537.36      638.52    369.36 o 
   1   1   8        1.89        3.91      1.16 o 
   2   1   8      606.94      557.90      7.25 o 
   3   1   8      769.50      754.79      6.58 o 
   4   1   8     1643.71     1882.14     19.41 o 
   5   1   8       59.50       52.87      3.62 o 
   6   1   8      397.25      396.55      8.33 o 
   7   1   8      364.98      394.37      7.06 o 
   8   1   8        6.20        2.30      1.42 o 
   9   1   8        4.34        6.31      2.63 o 
  10   1   8       25.19       28.12      3.12 o 
  11   1   8      132.33      147.58      5.21 o 
  12   1   8      383.07      382.68      9.02 o 
  13   1   8     6506.56     6941.38    107.62 o 
  14   1   8       10.17       18.34      3.92 o 
  15   1   8      749.42      815.54     30.78 o 
  16   1   8      241.20      255.29     11.76 o 
  17   1   8      218.02      223.26     15.67 o 
  18   1   8      530.02      589.05     18.81 o 
  19   1   8       62.12       67.11      9.06 o 
  20   1   8       10.76       10.54      4.75 o 
  21   1   8       68.76       61.20     16.22 o 
   0   2   8        2.25       15.66      2.17 o 
   1   2   8        4.16       10.31      1.39 o 
   2   2   8     2001.68     2039.02     16.90 o 
   3   2   8     2852.79     2814.68     21.13 o 
   4   2   8       31.76       39.67      2.97 o 
   5   2   8     3726.05     3781.19     45.22 o 
   6   2   8      284.02      316.71      5.40 o 
   7   2   8      152.64      113.23      3.95 o 
   8   2   8      294.21      361.15      8.27 o 
   9   2   8      381.76      386.41      6.86 o 
  10   2   8      201.81      180.71      9.83 o 
  11   2   8       12.84       15.42      2.28 o 
  12   2   8     3136.25     3360.44     73.58 o 
  13   2   8      498.16      550.53     13.29 o 
  14   2   8     1143.96     1227.27     26.01 o 
  15   2   8      242.93      253.84      8.33 o 
  16   2   8       48.37       38.70      5.84 o 
  17   2   8      297.46      272.90     13.07 o 
  18   2   8      539.63      582.34     24.34 o 
  19   2   8        0.23        9.33      3.86 o 
  20   2   8      217.93      183.84     31.00 o 
  21   2   8       98.80       66.29     10.69 o 
   1   3   8      205.01      195.40      3.80 o 
   2   3   8      499.94      525.58      8.43 o 
   3   3   8     2729.18     2889.22     29.24 o 
   4   3   8       27.53       19.44      1.88 o 
   5   3   8     1175.87     1343.03     14.89 o 
   6   3   8     2478.35     2503.19     29.87 o 
   7   3   8     3783.03     3867.96     45.25 o 
   8   3   8      179.75      156.14      3.82 o 
   9   3   8     1088.19     1172.06     14.08 o 
  10   3   8      125.54      131.99      2.69 o 
  11   3   8      385.03      400.87      6.19 o 
  12   3   8      287.20      303.19      4.88 o 
  13   3   8     1169.38     1163.52     23.26 o 
  14   3   8        6.36        3.25      4.11 o 
  15   3   8        2.82        5.81      3.68 o 
  16   3   8       48.23       43.82      5.29 o 
  17   3   8      247.94      224.70      7.38 o 
  18   3   8      178.29      141.25     15.59 o 
  19   3   8       96.55       84.60     10.75 o 
  20   3   8       79.06       63.99      9.78 o 
  21   3   8        7.09        7.83      3.61 o 
   0   4   8    18680.71    20260.07    360.80 o 
   1   4   8      625.04      632.08     10.28 o 
   2   4   8      713.89      732.21      9.46 o 
   3   4   8     1746.79     1762.75     18.47 o 
   4   4   8       26.93       43.68      3.51 o 
   5   4   8     1928.83     2045.04     25.80 o 
   6   4   8        0.76        5.33      1.33 o 
   7   4   8      556.80      587.56     12.07 o 
   8   4   8      223.79      197.62      5.72 o 
   9   4   8      997.19     1024.83     12.68 o 
  10   4   8      718.84      726.59      8.91 o 
  11   4   8       75.55       69.26      4.02 o 
  12   4   8      244.33      266.36      5.96 o 
  13   4   8      340.64      321.41      9.62 o 
  14   4   8       22.24       13.49      4.63 o 
  15   4   8      268.60      272.95      8.81 o 
  16   4   8       56.54       49.58      5.66 o 
  17   4   8      152.15      146.16     11.88 o 
  18   4   8       49.38       58.45      9.95 o 
  19   4   8        0.54       11.27      4.99 o 
  20   4   8       71.38       65.95      9.65 o 
  21   4   8        2.04       16.33      5.30 o 
   1   5   8     4751.81     5149.04     67.31 o 
   2   5   8      249.87      258.76      7.49 o 
   3   5   8      515.23      498.31      8.72 o 
   4   5   8        0.10        1.78      2.72 o 
   5   5   8     1670.75     1654.83     15.28 o 
   6   5   8     3026.52     3151.12     23.55 o 
   7   5   8      875.78      874.46     12.83 o 
   8   5   8      708.83      719.24     12.98 o 
   9   5   8       47.47       37.73      3.27 o 
  10   5   8     1192.39     1187.97     12.81 o 
  11   5   8     2006.87     2109.95     20.94 o 
  12   5   8      154.55      159.23      6.52 o 
  13   5   8      801.02      829.45     18.73 o 
  14   5   8       67.85       59.40      5.42 o 
  15   5   8      406.99      442.83     12.72 o 
  16   5   8      258.50      268.50      8.08 o 
  17   5   8      142.62      130.25     15.44 o 
  18   5   8      113.68       93.35     14.00 o 
  19   5   8      276.32      366.09     18.59 o 
  20   5   8      104.95       79.17     13.69 o 
   0   6   8      800.56      758.62     22.65 o 
   1   6   8      601.28      598.97     14.99 o 
   2   6   8      953.37     1005.55     16.78 o 
   3   6   8      805.86      890.49     17.03 o 
   4   6   8      703.97      623.73     37.26 o 
   5   6   8       34.81       29.24      4.48 o 
   6   6   8      193.82      200.59      7.27 o 
   7   6   8       19.39       21.27      3.33 o 
   8   6   8      150.89      160.14      7.17 o 
   9   6   8      534.63      553.41     15.21 o 
  10   6   8     2154.88     2227.08     26.12 o 
  11   6   8      597.38      604.47     13.00 o 
  12   6   8      657.11      693.41     16.42 o 
  13   6   8      114.50      121.52      6.88 o 
  14   6   8      626.21      665.20     15.92 o 
  15   6   8        0.90        2.15      5.18 o 
  16   6   8       17.80       21.04      5.04 o 
  17   6   8       70.96       75.12      9.89 o 
  18   6   8       14.50       12.16      4.69 o 
  19   6   8       49.01       24.00      4.83 o 
   1   7   8        0.18        1.81      2.61 o 
   2   7   8        8.72        3.54      2.45 o 
   3   7   8     1132.13     1202.34     17.94 o 
   4   7   8      104.15       86.04      7.94 o 
   5   7   8      815.11      807.60     13.92 o 
   6   7   8      354.66      373.25      9.09 o 
   7   7   8      665.66      693.20     16.00 o 
   8   7   8      274.84      285.15     15.15 o 
   9   7   8      456.61      457.99     12.10 o 
  10   7   8      532.77      573.26     22.05 o 
  11   7   8     1315.19     1357.52     18.71 o 
  12   7   8      575.65      635.40     15.77 o 
  13   7   8      157.89      124.21     11.86 o 
  14   7   8        9.14       17.06      3.63 o 
  15   7   8        0.02       10.28      4.49 o 
  16   7   8       42.26       36.78      5.31 o 
  17   7   8       16.85       13.46      4.05 o 
  18   7   8        0.03        3.05      7.72 o 
  19   7   8       59.86       43.59      9.34 o 
   0   8   8       11.06        9.22      4.98 o 
   1   8   8     2029.20     2081.96     34.64 o 
   2   8   8     1602.82     1618.25     26.36 o 
   3   8   8      165.72      169.32     15.95 o 
   4   8   8      667.14      709.09     15.91 o 
   5   8   8       24.51       27.79      3.72 o 
   6   8   8      245.34      288.60     11.29 o 
   7   8   8      135.87      113.08     10.60 o 
   8   8   8      278.65      262.36     16.74 o 
   9   8   8      145.12      126.22     11.54 o 
  10   8   8      170.20      202.33     14.59 o 
  11   8   8        0.02        5.86      3.28 o 
  12   8   8      321.58      358.41     11.71 o 
  13   8   8        3.15        8.66      2.92 o 
  14   8   8       19.76       14.66      5.32 o 
  15   8   8        0.46        6.07      3.23 o 
  16   8   8       40.42       23.37      7.37 o 
  17   8   8       52.70       39.54     10.57 o 
  18   8   8       60.52       50.27     11.28 o 
   1   9   8       21.75       26.70      4.40 o 
   2   9   8     1362.70     1408.98     21.25 o 
   3   9   8     1875.00     1917.04     27.05 o 
   4   9   8      570.02      551.45     14.30 o 
   5   9   8        0.41       -0.43      2.93 o 
   6   9   8      273.82      297.61     10.44 o 
   7   9   8        0.31        9.92      5.98 o 
   8   9   8      423.76      464.01     17.74 o 
   9   9   8        2.53        4.20      3.84 o 
  10   9   8      153.05      143.30     11.59 o 
  11   9   8      574.72      659.74     18.91 o 
  12   9   8      132.88      143.47     12.70 o 
  13   9   8        0.62        5.33      3.07 o 
  14   9   8       27.13       29.51      5.87 o 
  15   9   8        0.03        9.24      4.18 o 
  16   9   8       56.67       65.42      9.89 o 
  17   9   8       79.85       70.48     12.71 o 
   0  10   8        1.76        8.73      4.33 o 
   1  10   8      139.52      112.15     10.05 o 
   2  10   8       77.46       85.52      9.18 o 
   3  10   8      324.89      332.53     12.97 o 
   4  10   8      691.04      671.81     19.62 o 
   5  10   8      216.44      206.42     13.39 o 
   6  10   8      168.85      213.22     13.95 o 
   7  10   8      357.71      382.76     12.10 o 
   8  10   8      174.89      196.68     11.15 o 
   9  10   8      149.08      130.28     13.66 o 
  10  10   8        3.16       15.84      3.87 o 
  11  10   8       50.97       31.90      4.88 o 
  12  10   8       12.76       15.75      4.11 o 
  13  10   8       17.34       21.95      4.58 o 
  14  10   8       50.34       46.92      6.74 o 
  15  10   8       16.93       20.95      4.96 o 
   1  11   8      268.47      210.18     18.00 o 
   2  11   8       38.91       30.74      4.89 o 
   3  11   8      113.67      107.47     10.06 o 
   4  11   8      152.22      144.16     15.44 o 
   5  11   8      405.20      415.84     24.20 o 
   6  11   8      663.09      721.58     23.31 o 
   7  11   8      161.78      191.99     10.30 o 
   8  11   8      110.42      107.28     11.63 o 
   9  11   8        7.76       11.05      4.63 o 
  10  11   8       30.24       27.75      4.42 o 
  11  11   8      206.27      241.52     19.25 o 
  12  11   8      175.18      146.91     17.17 o 
  13  11   8       62.18       54.40      7.80 o 
  14  11   8       74.49       62.07      8.70 o 
   0  12   8       10.50       13.93      6.08 o 
   1  12   8      151.04      142.52     14.02 o 
   2  12   8       32.62       21.70      4.19 o 
   3  12   8       53.79       57.02      6.33 o 
   4  12   8       16.64       23.67      4.71 o 
   5  12   8       49.15       44.51      7.34 o 
   6  12   8        2.49        9.68      3.27 o 
   7  12   8        0.00        7.12      5.84 o 
   8  12   8       98.61      111.65     13.05 o 
   9  12   8       15.54       13.62      4.58 o 
  10  12   8       16.31       21.26      7.41 o 
  11  12   8        8.40       11.89      3.66 o 
  12  12   8        2.57       14.11      3.37 o 
   1  13   8       18.48       24.04      5.27 o 
   2  13   8       23.73       31.05      5.46 o 
   3  13   8        2.60        7.53      5.01 o 
   4  13   8       68.20       65.49      7.08 o 
   5  13   8       29.50       25.98      4.58 o 
   6  13   8       40.95       50.90      7.71 o 
   7  13   8       72.69       82.48     10.07 o 
   8  13   8       61.44       49.20      9.06 o 
   9  13   8      188.13      169.71     20.32 o 
   0  14   8       39.75       31.63      9.40 o 
   1  14   8        0.14        3.88      5.38 o 
   2  14   8       68.39       57.92      6.23 o 
   3  14   8        5.03        9.53      4.86 o 
   4  14   8        0.16        5.71      5.18 o 
   5  14   8       11.69        8.79     11.93 o 
   1   1   9    10406.68    10584.70     65.39 o 
   2   1   9        0.21        2.89      1.74 o 
   3   1   9      125.05      137.13      3.62 o 
   4   1   9      525.20      560.13      6.99 o 
   5   1   9       64.53       71.44      2.51 o 
   6   1   9      189.77      210.77      6.66 o 
   7   1   9        3.60        4.91      1.52 o 
   8   1   9      612.95      622.49     10.60 o 
   9   1   9      595.31      568.18     13.00 o 
  10   1   9      487.13      505.99     13.37 o 
  11   1   9       56.56       60.78      3.65 o 
  12   1   9     1762.36     1704.90     21.13 o 
  13   1   9       19.80       26.51      8.37 o 
  14   1   9      718.21      712.86     21.08 o 
  15   1   9      350.49      334.87     16.71 o 
  16   1   9       42.13       22.44      5.49 o 
  17   1   9        2.33       11.96      3.38 o 
  18   1   9       34.01       30.49      4.60 o 
  19   1   9        0.66        3.01      5.55 o 
  20   1   9      184.42      170.59     28.47 o 
  21   1   9        9.10       14.15      4.48 o 
   0   2   9       80.28      100.87      4.91 o 
   1   2   9     2353.98     2374.27     20.17 o 
   2   2   9     2544.20     2600.84     23.51 o 
   3   2   9      195.36      186.68      9.11 o 
   4   2   9       83.80       98.07      4.03 o 
   5   2   9      857.53      876.73     10.99 o 
   6   2   9      194.05      220.60      5.89 o 
   7   2   9      203.96      167.79      5.82 o 
   8   2   9     1313.24     1302.04     11.87 o 
   9   2   9        0.07        2.60      1.75 o 
  10   2   9        4.30        0.89      2.78 o 
  11   2   9      368.89      366.50      9.76 o 
  12   2   9     1258.96     1202.75     21.08 o 
  13   2   9      153.81      138.60     10.42 o 
  14   2   9     2813.94     3054.40     46.84 o 
  15   2   9       54.26       69.45      7.50 o 
  16   2   9      159.02      191.63     18.38 o 
  17   2   9      822.75      868.34     25.83 o 
  18   2   9      392.99      370.79     19.75 o 
  19   2   9      252.32      253.08     19.48 o 
  20   2   9      132.80       99.08     15.88 o 
  21   2   9       37.00       17.35      5.00 o 
   1   3   9      313.26      349.70      7.08 o 
   2   3   9      212.65      241.20      6.39 o 
   3   3   9      515.79      579.43      8.22 o 
   4   3   9     2761.82     2712.45     38.15 o 
   5   3   9       77.22       74.65      4.64 o 
   6   3   9     1730.38     1790.45     24.25 o 
   7   3   9      543.25      594.97     12.19 o 
   8   3   9       27.81       21.24      1.75 o 
   9   3   9     1113.61     1171.62     12.69 o 
  10   3   9        7.20        7.89      2.38 o 
  11   3   9      328.29      319.05      5.65 o 
  12   3   9      787.24      766.00     14.08 o 
  13   3   9      198.56      203.01     10.94 o 
  14   3   9     1677.15     1846.12     28.41 o 
  15   3   9       70.59       71.41      7.17 o 
  16   3   9       99.18       94.37     10.54 o 
  17   3   9       68.47       71.45      8.67 o 
  18   3   9       18.89       19.56      4.20 o 
  19   3   9       11.05        8.38      5.28 o 
  20   3   9       23.80       22.44      5.47 o 
  21   3   9       46.77       36.07      8.24 o 
   0   4   9     1572.25     1508.84     22.25 o 
   1   4   9     1658.04     1568.83     17.28 o 
   2   4   9       11.32       18.83      2.28 o 
   3   4   9     4568.57     4837.52     67.62 o 
   4   4   9     1080.27     1105.63     14.39 o 
   5   4   9       18.00       11.78      2.13 o 
   6   4   9     1053.79     1070.75     16.44 o 
   7   4   9     3269.33     3383.15     26.60 o 
   8   4   9      215.50      195.24      5.22 o 
   9   4   9        2.82        5.72      1.76 o 
  10   4   9      349.19      348.75      5.14 o 
  11   4   9        0.94        0.53      1.51 o 
  12   4   9      516.76      511.58      9.61 o 
  13   4   9        6.29       11.52      2.48 o 
  14   4   9       58.27       42.64      4.99 o 
  15   4   9        8.85        9.22      2.83 o 
  16   4   9        1.04       11.72      3.71 o 
  17   4   9      105.37       87.49     10.45 o 
  18   4   9       76.96       70.76      8.28 o 
  19   4   9       22.17       21.65      5.40 o 
  20   4   9      101.02       79.10     14.58 o 
   1   5   9       11.42       17.15      2.04 o 
   2   5   9       52.67       62.92      3.75 o 
   3   5   9       52.97       54.40      4.45 o 
   4   5   9       30.60       40.71      4.29 o 
   5   5   9        3.19        8.68      2.42 o 
   6   5   9      180.88      155.85      4.25 o 
   7   5   9      358.92      375.38      9.81 o 
   8   5   9        6.23        2.17      1.33 o 
   9   5   9        2.11        8.32      2.60 o 
  10   5   9       82.30       82.61      4.98 o 
  11   5   9       71.05       56.15      4.09 o 
  12   5   9     1269.44     1323.25     17.92 o 
  13   5   9      223.67      220.38      9.93 o 
  14   5   9       22.84       20.53      4.38 o 
  15   5   9       31.14       21.73      2.96 o 
  16   5   9       71.50       56.12      7.05 o 
  17   5   9        2.17        3.08      4.35 o 
  18   5   9       10.12       12.49      4.63 o 
  19   5   9       76.57       64.64     11.36 o 
  20   5   9      211.88      169.77     28.88 o 
   0   6   9     1193.22     1269.67     24.00 o 
   1   6   9     1568.10     1592.72     18.73 o 
   2   6   9       32.79       27.54      3.44 o 
   3   6   9       53.29       81.55      7.31 o 
   4   6   9      468.14      494.25     12.28 o 
   5   6   9       67.35       49.21      3.64 o 
   6   6   9     1480.71     1525.82     27.31 o 
   7   6   9      148.69      143.51      3.03 o 
   8   6   9       11.92       14.45      2.52 o 
   9   6   9      183.57      208.38      6.39 o 
  10   6   9      448.50      421.40      9.34 o 
  11   6   9      167.50      154.63      5.40 o 
  12   6   9      139.99      155.55      4.95 o 
  13   6   9        8.55       10.91      3.54 o 
  14   6   9       70.63       70.62      5.79 o 
  15   6   9      174.84      185.81      8.66 o 
  16   6   9      185.53      146.58     16.03 o 
  17   6   9       15.87       18.59      5.96 o 
  18   6   9       15.17       22.54      4.67 o 
  19   6   9       58.73       69.26     11.36 o 
   1   7   9      239.10      218.74      7.23 o 
   2   7   9      319.15      318.42     11.97 o 
   3   7   9       36.88       48.70      5.68 o 
   4   7   9      453.52      464.43     11.82 o 
   5   7   9     2263.67     2290.63     36.31 o 
   6   7   9      103.63       93.58      9.52 o 
   7   7   9      224.19      206.66      7.12 o 
   8   7   9     1892.06     2022.80     28.04 o 
   9   7   9      228.31      230.84      6.95 o 
  10   7   9      132.74      153.30      7.44 o 
  11   7   9       28.47       24.98      3.50 o 
  12   7   9      267.47      274.73     12.24 o 
  13   7   9        3.72        8.10      2.32 o 
  14   7   9      232.94      243.52     13.64 o 
  15   7   9        0.76        2.52      4.41 o 
  16   7   9      119.71       86.13     10.44 o 
  17   7   9        3.64        9.76      5.09 o 
  18   7   9      180.64      178.91     28.49 o 
   0   8   9      381.24      416.55     23.14 o 
   1   8   9       12.43        9.58      3.10 o 
   2   8   9      276.28      245.48      7.40 o 
   3   8   9       98.74       91.78      9.60 o 
   4   8   9      102.66      123.22     12.41 o 
   5   8   9      300.26      290.29     10.21 o 
   6   8   9        9.79        7.49      6.01 o 
   7   8   9      970.70      924.13     19.09 o 
   8   8   9       10.10        9.36      3.89 o 
   9   8   9      179.87      167.98     12.19 o 
  10   8   9       26.87       21.88      3.19 o 
  11   8   9      113.23      112.38      8.34 o 
  12   8   9       17.34       16.53      4.41 o 
  13   8   9        3.86        4.47      4.58 o 
  14   8   9       15.56       12.22      3.53 o 
  15   8   9      314.67      335.60     15.35 o 
  16   8   9        2.44        7.68      4.58 o 
  17   8   9        1.75       -3.85      6.29 o 
   1   9   9      263.86      249.29     11.21 o 
   2   9   9        1.39        9.80      4.89 o 
   3   9   9       87.55       87.81      7.47 o 
   4   9   9      295.86      302.26     12.26 o 
   5   9   9       14.14       17.81      3.29 o 
   6   9   9      207.27      214.85     16.98 o 
   7   9   9      761.08      710.92     19.74 o 
   8   9   9      638.29      657.31     17.28 o 
   9   9   9      346.89      345.96     12.25 o 
  10   9   9       36.33       30.01      3.52 o 
  11   9   9      114.02      133.82     12.56 o 
  12   9   9       32.63       26.20      4.56 o 
  13   9   9        0.97       16.71      4.23 o 
  14   9   9       19.54       22.08      5.14 o 
  15   9   9        5.11       11.01      4.34 o 
  16   9   9       56.48       32.36      8.51 o 
   0  10   9      419.08      363.98     14.08 o 
   1  10   9        0.46        6.15      3.29 o 
   2  10   9        0.05        1.99      3.74 o 
   3  10   9      302.63      244.26     11.01 o 
   4  10   9       16.19       18.13      3.41 o 
   5  10   9       70.40       72.84      6.70 o 
   6  10   9        0.42       11.57      4.83 o 
   7  10   9       93.95       71.41      8.55 o 
   8  10   9        3.12        5.95      3.05 o 
   9  10   9       91.90       82.86      6.93 o 
  10  10   9       30.31       32.04      3.53 o 
  11  10   9      152.01      147.70     13.55 o 
  12  10   9       83.09       81.79      8.45 o 
  13  10   9        2.78       12.64      3.34 o 
  14  10   9        0.52       12.14      4.52 o 
  15  10   9        0.13        8.10      3.83 o 
   1  11   9        1.87       10.64      4.21 o 
   2  11   9        0.00        9.13      5.79 o 
   3  11   9       16.56       15.32      5.20 o 
   4  11   9      193.15      189.74     18.10 o 
   5  11   9       31.16       19.57      4.11 o 
   6  11   9      175.71      142.63     15.29 o 
   7  11   9        0.83       17.36      4.11 o 
   8  11   9       13.03       11.05      3.19 o 
   9  11   9        3.77       13.03      2.99 o 
  10  11   9      188.11      214.27     16.22 o 
  11  11   9       98.00       86.87     10.17 o 
  12  11   9       58.89       61.50     10.06 o 
  13  11   9       25.71       25.58      4.86 o 
   0  12   9       92.02       77.84     13.62 o 
   1  12   9       55.65       51.26      7.68 o 
   2  12   9        4.84       11.37      3.17 o 
   3  12   9      365.31      423.50     15.97 o 
   4  12   9       32.76       42.74      5.67 o 
   5  12   9        7.86       16.44      4.19 o 
   6  12   9       10.20       13.23      5.62 o 
   7  12   9       19.99       20.10      5.09 o 
   8  12   9       35.38       42.74      6.76 o 
   9  12   9        4.97       14.70      4.53 o 
  10  12   9        9.62        7.94      4.77 o 
  11  12   9       40.53       28.02      5.31 o 
   1  13   9        0.53        2.87      5.66 o 
   2  13   9       53.47       54.46      7.84 o 
   3  13   9        0.50       11.82      4.33 o 
   4  13   9        1.43       10.31      3.99 o 
   5  13   9        3.44       10.71      4.41 o 
   6  13   9       21.17       21.03      4.89 o 
   7  13   9       52.27       52.46      6.50 o 
   8  13   9        9.90       19.56      4.41 o 
   0  14   9        8.05       14.83     10.80 o 
   1  14   9        7.04       13.51      4.01 o 
   2  14   9       82.92       53.49      8.84 o 
   3  14   9       85.49       86.32     11.29 o 
   0   0  10     4904.74     4994.52    105.32 o 
   1   0  10      212.52      245.90      5.23 o 
   2   0  10      211.03      160.64      3.93 o 
   3   0  10      328.10      279.77      5.48 o 
   4   0  10       97.64       98.75      3.42 o 
   5   0  10      285.83      262.98      7.86 o 
   6   0  10      815.00      942.31     14.39 o 
   7   0  10      486.74      537.85     10.24 o 
   8   0  10      364.62      418.29     14.27 o 
   9   0  10     1632.12     1644.83     20.72 o 
  10   0  10      317.41      288.67     10.70 o 
  11   0  10      439.28      417.41     15.64 o 
  12   0  10        2.26        9.06      5.18 o 
  13   0  10      417.47      415.26     33.05 o 
  14   0  10       20.48        7.24      6.42 o 
  15   0  10     1447.93     1570.71     42.57 o 
  16   0  10      313.94      286.95     16.41 o 
  17   0  10     1333.61     1488.75     54.53 o 
  18   0  10      247.38      253.85     56.77 o 
  19   0  10      321.26      357.54     31.32 o 
  20   0  10        3.10       -0.94      5.95 o 
  21   0  10       30.02       27.44     10.78 o 
   1   1  10     3442.22     3439.65     34.33 o 
   2   1  10     2145.02     2322.15     21.24 o 
   3   1  10     1214.49     1328.94     14.21 o 
   4   1  10      235.59      213.50      3.48 o 
   5   1  10       32.59       30.16      2.65 o 
   6   1  10     2116.78     2150.76     24.48 o 
   7   1  10      131.97      142.75      3.26 o 
   8   1  10      173.61      173.57      2.57 o 
   9   1  10       11.65       13.46      2.65 o 
  10   1  10      684.53      655.85     13.36 o 
  11   1  10      625.80      573.71     12.22 o 
  12   1  10     1698.89     1629.53     29.08 o 
  13   1  10     1445.49     1453.45     23.13 o 
  14   1  10     1960.33     2033.62     33.70 o 
  15   1  10       55.06       46.01      7.27 o 
  16   1  10      533.59      561.51     16.16 o 
  17   1  10      160.84      159.95     17.74 o 
  18   1  10      946.44     1081.21     30.54 o 
  19   1  10      212.07      235.93     21.72 o 
  20   1  10      132.48      126.04     14.69 o 
  21   1  10      197.95      232.02     28.74 o 
   0   2  10      148.24      168.47      5.41 o 
   1   2  10     3995.15     4259.66     42.95 o 
   2   2  10      100.35       70.77      5.59 o 
   3   2  10      799.98      863.77     10.39 o 
   4   2  10     1387.12     1374.07     13.46 o 
   5   2  10        1.70        2.48      1.23 o 
   6   2  10      221.85      199.14      5.38 o 
   7   2  10      497.72      415.29      8.80 o 
   8   2  10      259.55      277.42      5.31 o 
   9   2  10       92.06       96.45      3.97 o 
  10   2  10      957.47      978.91     15.84 o 
  11   2  10      140.95      132.83      6.22 o 
  12   2  10      177.35      220.44     10.83 o 
  13   2  10       78.81       78.70      5.44 o 
  14   2  10        2.30        8.55      3.93 o 
  15   2  10       37.31       24.18      4.66 o 
  16   2  10       10.90       14.28      4.50 o 
  17   2  10      141.38      122.28     11.58 o 
  18   2  10      140.80      113.15     12.34 o 
  19   2  10      112.46       94.86     11.81 o 
  20   2  10       12.08       23.59      6.30 o 
  21   2  10        0.07        1.09      9.51 o 
   1   3  10      180.00      167.21      4.71 o 
   2   3  10      119.80      144.51      7.00 o 
   3   3  10     1465.66     1487.33     17.08 o 
   4   3  10     2284.52     2519.62     31.94 o 
   5   3  10      305.59      346.80      8.80 o 
   6   3  10     1392.01     1352.79     16.07 o 
   7   3  10      581.80      594.46     13.33 o 
   8   3  10      533.56      492.43     11.11 o 
   9   3  10      924.31      935.34     12.07 o 
  10   3  10      117.75      121.59      2.35 o 
  11   3  10      829.58      845.53     14.20 o 
  12   3  10     1370.42     1417.33     19.08 o 
  13   3  10      847.27      890.74     21.29 o 
  14   3  10      288.61      269.60     11.55 o 
  15   3  10       33.68       11.77      3.71 o 
  16   3  10      461.23      483.01     14.23 o 
  17   3  10       68.37       46.87      6.46 o 
  18   3  10      564.50      555.57     27.97 o 
  19   3  10       16.47       13.64      6.26 o 
  20   3  10      192.21      225.79     25.28 o 
   0   4  10     1986.49     1997.23     39.97 o 
   1   4  10      586.48      554.72      9.85 o 
   2   4  10     1380.81     1437.98     17.62 o 
   3   4  10     1636.14     1648.33     22.54 o 
   4   4  10       35.28       30.77      3.88 o 
   5   4  10      204.79      210.44      5.64 o 
   6   4  10     1248.43     1386.41     12.29 o 
   7   4  10       16.37       22.09      3.57 o 
   8   4  10      659.81      648.18     12.34 o 
   9   4  10      874.61      874.28     12.93 o 
  10   4  10       16.58       22.26      2.29 o 
  11   4  10        1.24        0.47      1.17 o 
  12   4  10      398.43      384.24     12.99 o 
  13   4  10        2.98        7.95      3.54 o 
  14   4  10     2927.25     3106.63     69.45 o 
  15   4  10      495.73      496.63     14.33 o 
  16   4  10        9.52        9.72      3.53 o 
  17   4  10       46.02       41.35      6.00 o 
  18   4  10        1.48       -0.64      3.29 o 
  19   4  10       49.51       47.99      8.37 o 
  20   4  10        4.61       -0.50      4.70 o 
   1   5  10      421.69      388.63      7.80 o 
   2   5  10      642.37      612.79     14.88 o 
   3   5  10     1121.00     1276.16     19.32 o 
   4   5  10     3545.26     3693.11     45.87 o 
   5   5  10       49.37       43.02      3.88 o 
   6   5  10     3563.27     3730.89     50.48 o 
   7   5  10      978.47      949.30     15.54 o 
   8   5  10      602.18      577.60      9.98 o 
   9   5  10      156.17      165.98      4.36 o 
  10   5  10      185.66      191.20      7.78 o 
  11   5  10      253.60      235.34      8.51 o 
  12   5  10     1110.29     1109.10     16.47 o 
  13   5  10      885.42      919.72     19.94 o 
  14   5  10       85.49       76.83      6.98 o 
  15   5  10       23.31       21.62      3.85 o 
  16   5  10       11.47       13.08      5.18 o 
  17   5  10        0.84        8.41      6.98 o 
  18   5  10      159.60      147.88     19.99 o 
  19   5  10       63.39       64.69     15.21 o 
   0   6  10       73.91       68.15      8.95 o 
   1   6  10      350.24      391.89     10.14 o 
   2   6  10        7.32        4.21      2.05 o 
   3   6  10      466.69      434.57     10.59 o 
   4   6  10     2076.80     2203.45     29.13 o 
   5   6  10      367.55      368.38      8.36 o 
   6   6  10      438.15      425.68      8.72 o 
   7   6  10      931.20      958.62     18.13 o 
   8   6  10      322.98      294.67     10.56 o 
   9   6  10      713.79      666.61     14.84 o 
  10   6  10      128.58      107.24      7.32 o 
  11   6  10        2.60        0.96      2.97 o 
  12   6  10       41.43       41.82      4.49 o 
  13   6  10       20.67       10.15      3.10 o 
  14   6  10      374.23      360.41     16.52 o 
  15   6  10       20.07       16.04      3.78 o 
  16   6  10       15.47       16.13      3.84 o 
  17   6  10       26.83       27.60      5.00 o 
  18   6  10       89.98       88.22     13.16 o 
  19   6  10       40.78       22.40      8.65 o 
   1   7  10        2.92        9.00      2.99 o 
   2   7  10        0.19        4.04      3.54 o 
   3   7  10     1065.34     1012.56     20.97 o 
   4   7  10      114.41      122.80     11.37 o 
   5   7  10        0.01        4.48      4.37 o 
   6   7  10       11.62       10.56      2.92 o 
   7   7  10      566.08      543.80     15.85 o 
   8   7  10     1094.06     1125.87     29.90 o 
   9   7  10      695.23      717.33     19.01 o 
  10   7  10       21.33       34.24      4.08 o 
  11   7  10      391.37      371.79     12.98 o 
  12   7  10       74.91       53.04      5.18 o 
  13   7  10       42.40       45.74      5.79 o 
  14   7  10       48.21       42.62      5.39 o 
  15   7  10        2.17        6.29      4.33 o 
  16   7  10        0.22        8.96      4.33 o 
  17   7  10      120.28      103.98     16.10 o 
  18   7  10       73.03       53.86      8.88 o 
   0   8  10        4.80        6.62      3.77 o 
   1   8  10       18.56       30.50      5.14 o 
   2   8  10     1345.37     1382.54     19.75 o 
   3   8  10     2534.61     2566.44     35.32 o 
   4   8  10      809.16      812.60     20.00 o 
   5   8  10      909.81      885.60     22.40 o 
   6   8  10      326.85      340.81     13.87 o 
   7   8  10       95.79      102.28      9.55 o 
   8   8  10     1297.05     1342.31     28.13 o 
   9   8  10        0.11       11.61      3.46 o 
  10   8  10       65.15       50.45      5.88 o 
  11   8  10       44.91       42.86      6.79 o 
  12   8  10       24.09       23.89      5.52 o 
  13   8  10        6.81        6.84      4.46 o 
  14   8  10        5.85        8.89      3.60 o 
  15   8  10        0.04        1.70      4.98 o 
  16   8  10        2.66       13.23      5.08 o 
  17   8  10       39.86       42.97      8.67 o 
   1   9  10        5.28        6.25      3.79 o 
   2   9  10      558.47      560.70     16.73 o 
   3   9  10      526.35      529.04     19.28 o 
   4   9  10      155.64      139.64     11.88 o 
   5   9  10       11.46        8.62      4.46 o 
   6   9  10       63.14       37.60      5.35 o 
   7   9  10     1132.14     1240.68     30.60 o 
   8   9  10      715.79      743.79     22.44 o 
   9   9  10      190.28      219.23      9.19 o 
  10   9  10       31.82       28.36      4.52 o 
  11   9  10       30.46       18.40      5.46 o 
  12   9  10      103.57       86.30      9.59 o 
  13   9  10        0.58        6.84      4.14 o 
  14   9  10      164.06      127.39     14.73 o 
  15   9  10        1.17        6.42      4.35 o 
  16   9  10        1.24        7.02      4.53 o 
   0  10  10        0.41        4.41     10.19 o 
   1  10  10       87.03       77.12     10.66 o 
   2  10  10        5.22       12.16      4.48 o 
   3  10  10       76.76       66.03      7.36 o 
   4  10  10      224.28      198.21     17.87 o 
   5  10  10       25.59       28.62      5.35 o 
   6  10  10      100.29       84.42      9.24 o 
   7  10  10      385.00      343.24     18.05 o 
   8  10  10      221.97      272.50     18.18 o 
   9  10  10      124.72      106.09     10.91 o 
  10  10  10        1.75        0.03      6.04 o 
  11  10  10        6.43       19.28      3.82 o 
  12  10  10       16.75        9.60      4.18 o 
  13  10  10        0.44        4.52      6.03 o 
  14  10  10        1.38       10.71      3.91 o 
   1  11  10        6.36       17.20      4.72 o 
   2  11  10      241.46      185.34     16.93 o 
   3  11  10       71.64       52.93      7.17 o 
   4  11  10       29.05       18.31      4.87 o 
   5  11  10       58.72       50.80      6.74 o 
   6  11  10      163.03      131.19     11.52 o 
   7  11  10        6.10        9.63      3.96 o 
   8  11  10        9.64       13.66      4.50 o 
   9  11  10      120.95      108.45     10.76 o 
  10  11  10      398.53      456.22     23.35 o 
  11  11  10      137.37      117.42     16.10 o 
  12  11  10      130.86      110.46     15.45 o 
  13  11  10       50.67       35.77      6.15 o 
   0  12  10       48.58       39.94     10.06 o 
   1  12  10       43.31       49.91      7.45 o 
   2  12  10        5.49       18.28      4.74 o 
   3  12  10        1.10        7.40      6.18 o 
   4  12  10       13.87       13.92      4.42 o 
   5  12  10       15.04        7.03      9.07 o 
   6  12  10       21.11       27.50      5.02 o 
   7  12  10       40.53       33.76      6.11 o 
   8  12  10      263.53      306.11     22.99 o 
   9  12  10        3.66        7.81      4.62 o 
  10  12  10      369.58      418.00     22.13 o 
   1  13  10        0.27        3.04      4.39 o 
   2  13  10        1.93       14.43      3.93 o 
   3  13  10       39.46       41.34      6.12 o 
   4  13  10       13.80       21.12      5.38 o 
   5  13  10       32.15       33.80      6.14 o 
   6  13  10        1.36        7.43      4.39 o 
   7  13  10        9.82       14.95      3.91 o 
   1   1  11     1676.29     1773.59     19.09 o 
   2   1  11       18.14       18.72      2.95 o 
   3   1  11       94.81      135.46      2.88 o 
   4   1  11        0.90        1.29      2.02 o 
   5   1  11        5.11        4.75      1.48 o 
   6   1  11      714.63      646.22      8.83 o 
   7   1  11      514.74      475.93     10.12 o 
   8   1  11        0.08        1.27      0.89 o 
   9   1  11        2.94        4.07      1.38 o 
  10   1  11       83.79       85.49      4.65 o 
  11   1  11     1006.11     1079.84     23.70 o 
  12   1  11        0.64       -3.16      4.35 o 
  13   1  11      245.08      224.47     11.03 o 
  14   1  11      103.32       80.83      8.51 o 
  15   1  11      670.74      750.86     17.66 o 
  16   1  11       43.95       31.76      6.19 o 
  17   1  11        0.03        5.13      4.06 o 
  18   1  11        0.66        8.15      4.40 o 
  19   1  11       38.85       37.37      5.27 o 
  20   1  11       23.80       28.74      4.90 o 
   0   2  11     1979.30     2168.42     34.88 o 
   1   2  11     2765.55     2908.56     34.65 o 
   2   2  11      459.05      441.70      9.10 o 
   3   2  11      161.25      140.70      3.16 o 
   4   2  11     2240.15     2245.86     25.69 o 
   5   2  11      144.92      143.30      3.90 o 
   6   2  11       11.22       19.21      2.46 o 
   7   2  11      607.69      699.97     13.56 o 
   8   2  11       37.76       29.72      2.48 o 
   9   2  11      540.28      452.28      9.60 o 
  10   2  11       56.33       49.53      1.98 o 
  11   2  11      388.80      339.77     15.47 o 
  12   2  11      880.30      865.61     20.82 o 
  13   2  11       44.06       44.72      4.64 o 
  14   2  11        0.01       -2.42      4.84 o 
  15   2  11      933.35      869.55     21.02 o 
  16   2  11        2.55       11.21      3.60 o 
  17   2  11        8.19        6.14      5.53 o 
  18   2  11       39.85       31.33      3.91 o 
  19   2  11      180.90      155.82     22.06 o 
  20   2  11       15.80       15.64      5.20 o 
   1   3  11       18.74       28.58      3.85 o 
   2   3  11      550.41      551.88     10.44 o 
   3   3  11       15.96       41.11      3.10 o 
   4   3  11      480.74      491.85      8.54 o 
   5   3  11      567.98      604.92     16.77 o 
   6   3  11     1199.85     1314.87     12.16 o 
   7   3  11      109.52       94.63      4.92 o 
   8   3  11       23.49       28.27      2.39 o 
   9   3  11      177.53      170.20      5.90 o 
  10   3  11     3817.75     4048.36     39.92 o 
  11   3  11     1001.32     1019.65     22.63 o 
  12   3  11      378.75      391.34     18.83 o 
  13   3  11       48.05       53.23      5.37 o 
  14   3  11        6.06        5.48      4.69 o 
  15   3  11      223.12      260.12     21.60 o 
  16   3  11       74.78       60.28      7.59 o 
  17   3  11        4.94        8.83      4.59 o 
  18   3  11        0.01        8.80      4.29 o 
  19   3  11        1.99        3.62      3.99 o 
  20   3  11        6.39       19.57      4.33 o 
   0   4  11      139.56      181.05      8.04 o 
   1   4  11      168.17      193.41      6.22 o 
   2   4  11      736.89      721.40     14.41 o 
   3   4  11       40.15       45.02      4.89 o 
   4   4  11      185.36      210.57      7.01 o 
   5   4  11       34.90       45.28      3.83 o 
   6   4  11      766.62      828.01     17.21 o 
   7   4  11      153.63      138.31      6.07 o 
   8   4  11     2452.78     2447.81     31.25 o 
   9   4  11      206.39      202.70      5.43 o 
  10   4  11      202.49      212.72      4.33 o 
  11   4  11        1.43        5.30      1.30 o 
  12   4  11        3.42        1.99      2.69 o 
  13   4  11        0.09       10.23      3.15 o 
  14   4  11        1.14       -1.41      2.62 o 
  15   4  11       89.75       84.68     10.25 o 
  16   4  11      228.06      215.12      9.36 o 
  17   4  11       86.81       73.72     10.51 o 
  18   4  11       26.58       23.19      6.63 o 
  19   4  11        5.55       21.99      6.44 o 
  20   4  11        7.50       11.23      4.60 o 
   1   5  11      327.89      291.07      6.51 o 
   2   5  11       34.26       26.60      3.43 o 
   3   5  11       12.79        9.04      2.80 o 
   4   5  11       18.25       19.22      3.23 o 
   5   5  11      134.16      118.02     10.09 o 
   6   5  11      495.63      524.46     11.34 o 
   7   5  11     1056.44     1118.67     17.46 o 
   8   5  11       34.68       28.96      2.88 o 
   9   5  11      161.23      153.58      4.72 o 
  10   5  11     1388.62     1509.84     18.40 o 
  11   5  11        7.34        3.46      2.41 o 
  12   5  11       73.91       68.40     11.78 o 
  13   5  11      319.45      310.56     12.57 o 
  14   5  11        1.36       10.00      5.70 o 
  15   5  11       55.23       69.85      9.12 o 
  16   5  11        2.21       12.63      5.32 o 
  17   5  11       73.70       69.22     10.86 o 
  18   5  11       51.12       45.44      8.83 o 
  19   5  11       36.03       24.88      9.84 o 
   0   6  11       28.85       34.11      4.04 o 
   1   6  11      981.13      975.84     13.55 o 
   2   6  11     1979.33     2033.10     26.78 o 
   3   6  11     1923.25     1904.21     27.94 o 
   4   6  11      161.96      155.52      6.82 o 
   5   6  11       93.26       99.02      7.79 o 
   6   6  11      137.13      132.68      9.42 o 
   7   6  11       74.54       73.20      5.42 o 
   8   6  11      309.14      340.92      7.75 o 
   9   6  11       91.50       76.73      5.24 o 
  10   6  11       47.96       62.16      5.70 o 
  11   6  11      237.00      231.52     10.40 o 
  12   6  11      148.01      151.94     11.79 o 
  13   6  11        9.31       12.72      3.65 o 
  14   6  11      111.28      114.18     12.51 o 
  15   6  11      179.49      165.15     17.39 o 
  16   6  11       55.62       80.51     11.97 o 
  17   6  11        0.01        7.33      3.78 o 
  18   6  11        6.88       10.98      4.74 o 
   1   7  11      180.03      149.17     10.55 o 
   2   7  11      159.86      174.24      8.62 o 
   3   7  11        0.43        2.21      3.22 o 
   4   7  11     1531.52     1505.22     21.09 o 
   5   7  11        4.96       11.79      4.27 o 
   6   7  11      347.93      405.78     11.03 o 
   7   7  11       98.34      100.49      9.64 o 
   8   7  11      193.01      187.74     15.24 o 
   9   7  11      314.44      303.86     15.61 o 
  10   7  11       47.38       42.95      5.00 o 
  11   7  11       30.89       24.07      4.57 o 
  12   7  11      397.28      442.54     30.48 o 
  13   7  11      100.27       94.33      7.98 o 
  14   7  11      134.87      142.05     16.10 o 
  15   7  11      217.91      206.43     11.89 o 
  16   7  11        1.15       12.70      4.83 o 
  17   7  11       67.32       37.28      7.40 o 
  18   7  11      110.01       99.79     17.77 o 
   0   8  11        1.05       -1.24      5.06 o 
   1   8  11        6.46       11.09      4.11 o 
   2   8  11        3.88       15.59      3.29 o 
   3   8  11      937.52      903.94     21.78 o 
   4   8  11      384.53      372.56     15.58 o 
   5   8  11      927.52      961.48     19.55 o 
   6   8  11      108.37       81.53      7.15 o 
   7   8  11      229.20      218.52     13.06 o 
   8   8  11      129.78      137.71     14.50 o 
   9   8  11       83.18       87.82      8.25 o 
  10   8  11       73.34       65.68      8.03 o 
  11   8  11       70.52       50.88      6.45 o 
  12   8  11       52.27       37.04      6.66 o 
  13   8  11       94.62       89.75     10.46 o 
  14   8  11       18.09       21.67      4.82 o 
  15   8  11        9.74       19.84      7.14 o 
  16   8  11       24.18       32.24      9.22 o 
  17   8  11        1.18        7.44      4.69 o 
   1   9  11      666.75      637.82     18.45 o 
   2   9  11       16.23       14.59      3.18 o 
   3   9  11      372.45      316.57     12.60 o 
   4   9  11      538.24      569.67     18.63 o 
   5   9  11      265.65      264.06     16.75 o 
   6   9  11      271.83      242.61     22.45 o 
   7   9  11       34.29       35.74      4.92 o 
   8   9  11       24.85       13.17      5.55 o 
   9   9  11       44.39       53.39      6.33 o 
  10   9  11       76.87       63.33      8.00 o 
  11   9  11       72.13       68.89      9.52 o 
  12   9  11      176.47      153.82     17.23 o 
  13   9  11       86.79       69.54     11.30 o 
  14   9  11        5.07       19.34      4.21 o 
  15   9  11        0.71        1.91      4.85 o 
   0  10  11       77.33       82.14     14.96 o 
   1  10  11        0.03        6.65      5.43 o 
   2  10  11      223.20      264.28     18.94 o 
   3  10  11       80.62       47.57      6.56 o 
   4  10  11        6.71        8.92      3.85 o 
   5  10  11      279.60      292.95     16.89 o 
   6  10  11       20.42       23.47      4.75 o 
   7  10  11       47.22       36.29      4.35 o 
   8  10  11      440.05      520.00     17.51 o 
   9  10  11      188.24      197.82     17.66 o 
  10  10  11       84.88       78.90      7.21 o 
  11  10  11      116.03       90.99     11.31 o 
  12  10  11        0.58        6.30      8.14 o 
  13  10  11        9.95       20.10      4.22 o 
  14  10  11        1.28        9.86      4.35 o 
   1  11  11       35.68       46.07      6.74 o 
   2  11  11       20.84       13.54      4.38 o 
   3  11  11       30.21       30.15      4.86 o 
   4  11  11       73.05       77.07     11.83 o 
   5  11  11       92.18       80.58      9.69 o 
   6  11  11        0.38        2.28      4.00 o 
   7  11  11      149.15      117.34     12.66 o 
   8  11  11       11.50       20.66      5.01 o 
   9  11  11       38.45       25.36      6.52 o 
  10  11  11      114.86      107.11     13.93 o 
  11  11  11       17.29       21.07      5.13 o 
  12  11  11       21.59       27.32      6.57 o 
   0  12  11       33.81       22.91      7.25 o 
   1  12  11        9.92       18.92      4.13 o 
   2  12  11        3.92        4.54      4.33 o 
   3  12  11      147.20      153.89     18.98 o 
   4  12  11       52.13       53.31      6.09 o 
   5  12  11       38.92       41.61      7.52 o 
   6  12  11       73.27       77.03     13.33 o 
   7  12  11       21.98       30.90      5.57 o 
   8  12  11        3.33       14.29      3.85 o 
   9  12  11        4.32       17.75      4.60 o 
  10  12  11       22.19       21.23      4.64 o 
   1  13  11       33.35       19.98      5.33 o 
   2  13  11       11.66       12.68      4.47 o 
   3  13  11        2.31        6.71      4.35 o 
   4  13  11       15.54       15.91      4.25 o 
   5  13  11        2.18        5.73      4.57 o 
   6  13  11        0.36       12.32      4.01 o 
   0   0  12     2503.75     2794.18     76.45 o 
   1   0  12      484.49      453.36     16.21 o 
   2   0  12     2848.16     3021.72     50.73 o 
   3   0  12        0.47        7.38      2.14 o 
   4   0  12      349.16      323.99     11.51 o 
   5   0  12      170.85      175.53      9.34 o 
   6   0  12       10.24       15.06      2.20 o 
   7   0  12       17.16       32.30      3.23 o 
   8   0  12       31.58       32.14      5.76 o 
   9   0  12       56.63       69.45      5.93 o 
  10   0  12      130.28      148.49      4.43 o 
  11   0  12      269.87      222.63     11.65 o 
  12   0  12     1079.52     1117.30     65.30 o 
  13   0  12      899.36      905.15     28.38 o 
  14   0  12       37.10       32.94      5.92 o 
  15   0  12       58.70       67.54     10.24 o 
  16   0  12        3.56        5.23      4.78 o 
  17   0  12      115.98      112.69     16.77 o 
  18   0  12        5.85       14.10      7.72 o 
  19   0  12       15.14       13.37      6.22 o 
  20   0  12        0.03        1.71      6.23 o 
   1   1  12     2013.74     2091.02     28.27 o 
   2   1  12      108.49      123.98      3.77 o 
   3   1  12     1881.69     1993.85     25.31 o 
   4   1  12       78.18       76.74      5.60 o 
   5   1  12      684.85      747.90     11.01 o 
   6   1  12      121.85      117.74      3.10 o 
   7   1  12      614.92      568.15     11.02 o 
   8   1  12        2.04        1.53      1.68 o 
   9   1  12       20.98       15.82      2.38 o 
  10   1  12       11.06        5.62      2.74 o 
  11   1  12      187.22      180.42     10.53 o 
  12   1  12      527.03      518.21     12.63 o 
  13   1  12      278.28      289.64     14.60 o 
  14   1  12       90.91       98.03      9.81 o 
  15   1  12       57.35       41.78      6.25 o 
  16   1  12        1.09       16.98      4.30 o 
  17   1  12      361.69      344.20     33.40 o 
  18   1  12        8.85       18.47      4.25 o 
  19   1  12      363.10      397.54     21.35 o 
  20   1  12       88.64       57.27      9.62 o 
   0   2  12      863.83      758.43     26.29 o 
   1   2  12      505.62      500.65     10.07 o 
   2   2  12     1814.63     1869.44     30.95 o 
   3   2  12      117.24      118.32      3.64 o 
   4   2  12       61.71       67.60      4.80 o 
   5   2  12      582.92      552.80     10.92 o 
   6   2  12       44.59       36.83      2.64 o 
   7   2  12      600.31      620.45     13.56 o 
   8   2  12      776.60      721.04     13.47 o 
   9   2  12       53.29       56.26      3.37 o 
  10   2  12      194.56      184.64      4.04 o 
  11   2  12        0.00        5.81      2.71 o 
  12   2  12      719.96      725.47     20.49 o 
  13   2  12      931.18      967.81     18.72 o 
  14   2  12      367.87      370.42     15.83 o 
  15   2  12       67.63       56.78      7.34 o 
  16   2  12       23.78       25.95      4.09 o 
  17   2  12      400.24      366.83     15.64 o 
  18   2  12      144.37      143.50     15.29 o 
  19   2  12      188.67      223.39     19.58 o 
  20   2  12       22.29       17.79      5.01 o 
   1   3  12       18.71       16.69      3.22 o 
   2   3  12      771.84      781.39     13.04 o 
   3   3  12      282.93      290.15      6.86 o 
   4   3  12      365.98      379.61      8.75 o 
   5   3  12      138.03      154.69      8.23 o 
   6   3  12       51.41       43.42      3.76 o 
   7   3  12      793.21      828.74     13.98 o 
   8   3  12       29.38       30.79      2.61 o 
   9   3  12       21.25       24.03      3.85 o 
  10   3  12      111.65       92.42      5.16 o 
  11   3  12       67.03       38.75      4.73 o 
  12   3  12       98.60      100.23      9.94 o 
  13   3  12       10.31       13.77      3.05 o 
  14   3  12      107.06      124.88     12.19 o 
  15   3  12       71.24       64.39      7.54 o 
  16   3  12      180.59      150.13     14.47 o 
  17   3  12        5.23        5.09      4.74 o 
  18   3  12       21.63       19.72      4.95 o 
  19   3  12       54.35       29.33      5.73 o 
  20   3  12        1.26       10.34      7.98 o 
   0   4  12     2015.98     1939.22     27.94 o 
   1   4  12      410.53      488.97     15.24 o 
   2   4  12       90.43      105.06      7.39 o 
   3   4  12      274.52      274.54      6.77 o 
   4   4  12      268.76      250.87      9.32 o 
   5   4  12      181.27      196.95      7.87 o 
   6   4  12      502.53      536.21     14.15 o 
   7   4  12      955.11      962.60     15.70 o 
   8   4  12      110.64      101.50      5.45 o 
   9   4  12     3236.90     3353.59     40.48 o 
  10   4  12     1662.07     1656.60     22.70 o 
  11   4  12       71.32       68.69      6.32 o 
  12   4  12        1.34        7.48      4.39 o 
  13   4  12      118.02       89.33      8.83 o 
  14   4  12       20.50       16.41      4.88 o 
  15   4  12       37.49       36.17      5.28 o 
  16   4  12        0.81       12.70      4.17 o 
  17   4  12      110.40      101.19     12.87 o 
  18   4  12        1.83       13.64      5.90 o 
  19   4  12       12.83       24.48      7.48 o 
   1   5  12      606.88      585.06     19.98 o 
   2   5  12      856.00      812.62     20.02 o 
   3   5  12      583.29      582.14     15.92 o 
   4   5  12       72.95       72.79      6.65 o 
   5   5  12     3398.54     3501.62     58.65 o 
   6   5  12      978.20      984.69     17.76 o 
   7   5  12      234.35      273.36      8.19 o 
   8   5  12      570.87      606.71     18.40 o 
   9   5  12       14.38       10.03      3.18 o 
  10   5  12      172.16      184.67      5.86 o 
  11   5  12     1591.60     1633.42     27.37 o 
  12   5  12      314.02      306.98     13.09 o 
  13   5  12      157.87      153.27      9.80 o 
  14   5  12        0.00        7.42      3.38 o 
  15   5  12      375.47      425.40     17.60 o 
  16   5  12        5.52       22.46      5.96 o 
  17   5  12       35.20       26.82      6.13 o 
  18   5  12       33.32       20.52      5.47 o 
  19   5  12       16.86       25.82      6.28 o 
   0   6  12     1136.90     1206.88     24.76 o 
   1   6  12      246.86      282.15      7.57 o 
   2   6  12        8.95       12.57      3.32 o 
   3   6  12       31.74       35.26      4.13 o 
   4   6  12      350.59      366.98     14.04 o 
   5   6  12     2368.99     2446.05     30.46 o 
   6   6  12       52.85       36.30      4.10 o 
   7   6  12     1112.69     1162.04     27.06 o 
   8   6  12       49.93       29.40      5.47 o 
   9   6  12     1010.97     1017.89     15.64 o 
  10   6  12      180.68      198.41     10.48 o 
  11   6  12        1.71        7.43      3.66 o 
  12   6  12       10.74        8.78      8.86 o 
  13   6  12        6.70        6.03      3.62 o 
  14   6  12      202.01      227.21     12.61 o 
  15   6  12       71.35       85.92     11.46 o 
  16   6  12       99.33       85.70      8.90 o 
  17   6  12       95.47       76.15      9.79 o 
  18   6  12        0.13        8.77      4.10 o 
   1   7  12      175.20      179.17      8.43 o 
   2   7  12      111.92      112.37      6.81 o 
   3   7  12        9.24       16.80      4.09 o 
   4   7  12      915.47      920.66     23.15 o 
   5   7  12      119.31      112.95     11.90 o 
   6   7  12       38.96       32.59      4.18 o 
   7   7  12     1507.18     1512.24     22.37 o 
   8   7  12        0.46       13.56      2.72 o 
   9   7  12       12.22       15.89      3.35 o 
  10   7  12      318.13      336.87     14.59 o 
  11   7  12        1.59       -5.34      5.34 o 
  12   7  12       11.57       13.11      6.07 o 
  13   7  12       31.44       26.57      5.14 o 
  14   7  12       53.99       53.02      6.60 o 
  15   7  12        0.12        9.16      5.57 o 
  16   7  12       59.11       64.80      8.33 o 
  17   7  12        6.12        9.17      6.22 o 
   0   8  12       14.84       18.66      6.94 o 
   1   8  12        2.04       16.26      4.56 o 
   2   8  12       21.99       23.18      4.22 o 
   3   8  12      841.62      806.29     21.89 o 
   4   8  12       46.47       52.55      8.55 o 
   5   8  12      233.16      179.91     20.96 o 
   6   8  12      234.16      178.23     14.94 o 
   7   8  12      783.27      859.55     19.81 o 
   8   8  12       18.12       14.19      3.89 o 
   9   8  12        0.64        3.56      3.87 o 
  10   8  12      116.47      108.51     11.99 o 
  11   8  12      217.87      190.82     22.75 o 
  12   8  12      130.63      102.66     12.45 o 
  13   8  12      156.20      135.39     18.73 o 
  14   8  12        3.16       12.04      4.70 o 
  15   8  12       31.86       21.24      6.46 o 
  16   8  12        2.87       15.56      5.05 o 
   1   9  12       47.50       42.02      5.59 o 
   2   9  12      319.68      324.55      8.94 o 
   3   9  12      116.20       97.12      8.78 o 
   4   9  12      165.62      164.48     15.64 o 
   5   9  12      301.75      260.97     15.85 o 
   6   9  12      737.75      695.90     17.33 o 
   7   9  12      871.43      959.73     27.84 o 
   8   9  12       53.60       54.20      7.56 o 
   9   9  12       67.80       73.97      6.33 o 
  10   9  12      135.70      140.23     16.16 o 
  11   9  12      215.34      212.70     14.82 o 
  12   9  12        7.64       13.05      4.85 o 
  13   9  12       91.15       90.30     11.91 o 
  14   9  12        0.10        4.77      3.84 o 
  15   9  12        8.89       13.49      6.82 o 
   0  10  12      197.23      226.53     14.96 o 
   1  10  12       12.86       12.89      4.95 o 
   2  10  12        0.01        3.81      3.26 o 
   3  10  12       56.74       60.28      7.82 o 
   4  10  12       41.00       31.91      6.40 o 
   5  10  12      346.62      351.63     11.69 o 
   6  10  12        4.07       14.33      3.35 o 
   7  10  12        4.49        1.96      4.62 o 
   8  10  12        4.27       -0.41      5.51 o 
   9  10  12      274.67      264.00     22.30 o 
  10  10  12       17.43       15.00      5.16 o 
  11  10  12      286.63      285.81     20.32 o 
  12  10  12      176.62      165.15     21.76 o 
  13  10  12       92.71       44.48      9.52 o 
   1  11  12       22.51       13.13      4.53 o 
   2  11  12       10.13        7.05      4.81 o 
   3  11  12       17.07       19.46      4.60 o 
   4  11  12       78.29       69.93      8.65 o 
   5  11  12       73.63       68.38      9.41 o 
   6  11  12       89.68       80.31     10.93 o 
   7  11  12       10.83       15.24      4.31 o 
   8  11  12       19.08       24.25      4.63 o 
   9  11  12        0.00        9.60      6.95 o 
  10  11  12        5.95       14.95      4.24 o 
  11  11  12      163.23      126.03     17.44 o 
   0  12  12       20.93       13.21      7.62 o 
   1  12  12       32.02       36.35      6.87 o 
   2  12  12      120.02      102.80     13.23 o 
   3  12  12       96.76       87.09     11.21 o 
   4  12  12       45.09       52.13      6.03 o 
   5  12  12       26.77       20.58      5.05 o 
   6  12  12        0.91       11.92      3.05 o 
   7  12  12        9.37       13.54      3.50 o 
   8  12  12        3.19        2.95      3.92 o 
   9  12  12       65.71       33.48      6.76 o 
   1  13  12       20.79       20.68      5.25 o 
   2  13  12        2.37       12.54      4.90 o 
   3  13  12        4.09       17.87      4.99 o 
   4  13  12        3.25        4.05      5.73 o 
   5  13  12      182.15      187.84     21.84 o 
   1   1  13        0.21        3.32      2.48 o 
   2   1  13       50.68       45.79      6.58 o 
   3   1  13        9.48       10.15      1.95 o 
   4   1  13     1436.90     1505.72     12.75 o 
   5   1  13     1156.65     1174.82     16.79 o 
   6   1  13      960.64      980.84     11.44 o 
   7   1  13        7.93        6.63      2.72 o 
   8   1  13     2011.33     2070.90     28.22 o 
   9   1  13      540.52      511.28     12.72 o 
  10   1  13        0.27        9.48      4.28 o 
  11   1  13      680.61      715.66     18.99 o 
  12   1  13      220.56      195.77     17.91 o 
  13   1  13      100.68       96.88     12.76 o 
  14   1  13      168.55      145.52     13.34 o 
  15   1  13        0.00        1.94      4.47 o 
  16   1  13        0.69       10.97      4.01 o 
  17   1  13       44.09       45.18      6.48 o 
  18   1  13       59.68       48.89      5.44 o 
  19   1  13       24.44       33.41      5.32 o 
  20   1  13        0.01        9.99      5.39 o 
   0   2  13     1383.61     1360.53     18.61 o 
   1   2  13      367.88      322.92      6.95 o 
   2   2  13      136.58      141.54      7.17 o 
   3   2  13      490.87      499.73     12.04 o 
   4   2  13      208.42      217.12      5.36 o 
   5   2  13       12.65       12.96      2.09 o 
   6   2  13     1145.79     1096.65     14.94 o 
   7   2  13       12.22       11.03      2.19 o 
   8   2  13       34.37       41.71      3.92 o 
   9   2  13      742.12      684.46     12.02 o 
  10   2  13      669.28      695.42     17.08 o 
  11   2  13      360.60      303.01      8.87 o 
  12   2  13       32.16       41.16      4.59 o 
  13   2  13        3.55       10.51      4.92 o 
  14   2  13       60.89       46.63      6.02 o 
  15   2  13       51.90       33.26      5.66 o 
  16   2  13       16.92       30.46      5.97 o 
  17   2  13      311.32      313.52     19.09 o 
  18   2  13       90.35       63.33     10.29 o 
  19   2  13      134.57       92.19     13.93 o 
   1   3  13       13.30       12.68      2.59 o 
   2   3  13        7.93       10.10      2.67 o 
   3   3  13      103.57      115.20      8.10 o 
   4   3  13       31.89       48.58      3.89 o 
   5   3  13      143.97      117.45      6.38 o 
   6   3  13       34.85       35.25      2.92 o 
   7   3  13      659.01      716.71     11.06 o 
   8   3  13      490.28      472.85     12.71 o 
   9   3  13       37.40       31.10      3.02 o 
  10   3  13       72.19       52.27      5.84 o 
  11   3  13       72.97       73.38      5.84 o 
  12   3  13      189.24      201.69      9.50 o 
  13   3  13      124.37       95.01     10.43 o 
  14   3  13       71.25       60.59      7.57 o 
  15   3  13        0.77       16.03      4.49 o 
  16   3  13       26.83       27.35      7.50 o 
  17   3  13       31.39       26.13      4.90 o 
  18   3  13       93.42       99.00     12.69 o 
  19   3  13        0.24       12.11      4.20 o 
   0   4  13      982.15      940.56     20.43 o 
   1   4  13      385.83      381.22     10.57 o 
   2   4  13        1.87        2.36      2.59 o 
   3   4  13      601.18      580.26     13.02 o 
   4   4  13      141.94      149.89      9.65 o 
   5   4  13      495.82      503.22     12.84 o 
   6   4  13     1197.69     1262.50     28.81 o 
   7   4  13     1037.01     1029.27     23.69 o 
   8   4  13       10.07        8.40      2.64 o 
   9   4  13        5.79        7.57      4.21 o 
  10   4  13       66.14       65.48      5.80 o 
  11   4  13      604.48      633.47     18.70 o 
  12   4  13       19.40       10.39      3.82 o 
  13   4  13      169.67      159.81     13.50 o 
  14   4  13      142.22      109.40     11.58 o 
  15   4  13      176.15      194.91     16.21 o 
  16   4  13       16.76       24.68      5.37 o 
  17   4  13       60.82       51.72      6.75 o 
  18   4  13        2.16        4.48      6.23 o 
  19   4  13       10.54       14.51      5.28 o 
   1   5  13      150.07      152.98      8.95 o 
   2   5  13      175.31      194.59     10.48 o 
   3   5  13      908.08      910.82     17.23 o 
   4   5  13      657.74      620.05     12.73 o 
   5   5  13      460.76      452.27     14.65 o 
   6   5  13      116.17      116.70      9.72 o 
   7   5  13      238.68      242.83     11.28 o 
   8   5  13       81.92       75.54      7.82 o 
   9   5  13        2.37        4.80      2.76 o 
  10   5  13       61.85       58.90      4.88 o 
  11   5  13      245.99      244.62      9.15 o 
  12   5  13        0.66        5.66      4.17 o 
  13   5  13      318.92      305.98     15.28 o 
  14   5  13       43.36       30.41      5.79 o 
  15   5  13        3.31        5.72      4.48 o 
  16   5  13       28.39       22.78      5.12 o 
  17   5  13       18.59       18.85      5.60 o 
  18   5  13      108.59      100.53     11.42 o 
   0   6  13       29.10       12.69      7.32 o 
   1   6  13      682.18      678.68     14.14 o 
   2   6  13       81.19       78.47      6.51 o 
   3   6  13      759.02      768.52     17.54 o 
   4   6  13       54.29       61.60      6.43 o 
   5   6  13      543.39      507.79     12.32 o 
   6   6  13      854.47      797.24     19.75 o 
   7   6  13      548.90      537.03     19.06 o 
   8   6  13      139.83      151.24     11.42 o 
   9   6  13      247.68      246.76     14.32 o 
  10   6  13       72.57       71.21      7.12 o 
  11   6  13       72.23       58.99      7.33 o 
  12   6  13        1.05        3.40      9.03 o 
  13   6  13       25.09       26.59      4.56 o 
  14   6  13        5.81       11.29      5.09 o 
  15   6  13       35.28       31.77      5.81 o 
  16   6  13        2.81        7.15      5.15 o 
  17   6  13       37.63       30.74      6.26 o 
   1   7  13     2920.17     3161.59     47.37 o 
   2   7  13       34.97       35.35      4.77 o 
   3   7  13      366.65      344.89     10.86 o 
   4   7  13      120.31      117.64     10.80 o 
   5   7  13       56.22       81.02      6.62 o 
   6   7  13       65.84       78.48      6.81 o 
   7   7  13     1515.80     1581.70     22.31 o 
   8   7  13      404.08      396.17      9.62 o 
   9   7  13       29.33       32.84      4.71 o 
  10   7  13       18.86       16.73      3.81 o 
  11   7  13        3.98       13.28      7.71 o 
  12   7  13        0.53        2.13      5.72 o 
  13   7  13      131.93       79.62     14.50 o 
  14   7  13      105.64      122.78     13.26 o 
  15   7  13       19.60       21.18      3.80 o 
  16   7  13        3.63        9.21      4.95 o 
  17   7  13        7.99       10.47      4.84 o 
   0   8  13     3469.82     3735.89    135.29 o 
   1   8  13      137.66      137.77      9.11 o 
   2   8  13      482.73      418.19     15.12 o 
   3   8  13       82.09       77.27      9.44 o 
   4   8  13      215.84      233.54     10.03 o 
   5   8  13      216.77      257.81     15.60 o 
   6   8  13       78.52       61.13      5.77 o 
   7   8  13       12.58       12.85      4.23 o 
   8   8  13       17.56       15.27      3.92 o 
   9   8  13       30.51       33.94      4.55 o 
  10   8  13       38.88       37.90      6.30 o 
  11   8  13        5.35        9.05      4.05 o 
  12   8  13       17.07       20.51      5.24 o 
  13   8  13        5.37       -0.01      4.08 o 
  14   8  13        9.04       10.59      3.71 o 
  15   8  13      160.79      138.86     24.67 o 
   1   9  13        0.09       16.96      3.75 o 
   2   9  13      366.75      384.45     16.03 o 
   3   9  13       24.04       17.87      5.17 o 
   4   9  13      406.74      421.44     15.14 o 
   5   9  13      156.05      156.04     13.07 o 
   6   9  13       29.30       22.02      4.00 o 
   7   9  13       33.68       55.41      6.30 o 
   8   9  13       87.20      103.50     10.15 o 
   9   9  13      384.40      447.60     20.52 o 
  10   9  13       25.00       21.88      5.50 o 
  11   9  13      145.30      138.77     15.79 o 
  12   9  13       10.00        9.54      5.46 o 
  13   9  13       78.15       65.01     10.06 o 
  14   9  13       11.82       18.31      4.73 o 
   0  10  13      249.16      295.48     40.22 o 
   1  10  13      199.75      196.46     19.33 o 
   2  10  13        0.70       -0.91      4.43 o 
   3  10  13       29.76       28.55      5.09 o 
   4  10  13      216.52      248.35     18.15 o 
   5  10  13      142.02      130.29     12.82 o 
   6  10  13       29.54       32.94      7.09 o 
   7  10  13        7.47       11.14      3.80 o 
   8  10  13        0.00       11.29      3.85 o 
   9  10  13      123.33      177.38     19.67 o 
  10  10  13        1.19        2.92      7.55 o 
  11  10  13        0.00        8.96      4.40 o 
  12  10  13       91.30       72.26     14.45 o 
  13  10  13        2.29       16.03      4.43 o 
   1  11  13       43.41       52.77      6.39 o 
   2  11  13        0.59        4.79      5.63 o 
   3  11  13        0.53        8.94      3.61 o 
   4  11  13       47.30       49.57      8.65 o 
   5  11  13        0.79       15.65      4.43 o 
   6  11  13       18.21       22.20      4.07 o 
   7  11  13      183.55      151.83     21.39 o 
   8  11  13        1.17        6.73      7.41 o 
   9  11  13        1.70        8.40      4.35 o 
  10  11  13      105.59       85.02     14.22 o 
  11  11  13        0.60        6.61      5.01 o 
   0  12  13      162.07      154.86     28.42 o 
   1  12  13       17.75       27.63      4.93 o 
   2  12  13       14.97       17.77      4.56 o 
   3  12  13      116.74       97.39     12.22 o 
   4  12  13       20.17       28.53      5.00 o 
   5  12  13       40.98       39.55      5.33 o 
   6  12  13        2.87        8.36      4.19 o 
   7  12  13       38.14       36.98      7.11 o 
   8  12  13       21.57       23.67      6.34 o 
   1  13  13       11.38       21.26      4.43 o 
   2  13  13        7.92       11.51      4.57 o 
   3  13  13       28.60       19.13      5.15 o 
   0   0  14       63.95      101.57     16.67 o 
   1   0  14      495.09      438.22     19.29 o 
   2   0  14      744.42      625.66     23.56 o 
   3   0  14     2350.87     2458.38     38.80 o 
   4   0  14     1758.73     1744.09     35.06 o 
   5   0  14       96.83       89.55      8.96 o 
   6   0  14     1304.33     1321.27     23.26 o 
   7   0  14       16.21       26.16      3.35 o 
   8   0  14      226.34      252.02     15.26 o 
   9   0  14      380.39      360.93     27.57 o 
  10   0  14       54.83       61.51      8.38 o 
  11   0  14     1001.34      997.10     25.82 o 
  12   0  14       61.31       39.90     10.57 o 
  13   0  14      255.89      210.33     38.51 o 
  14   0  14      170.61      195.98     28.26 o 
  15   0  14      158.74      142.10     22.60 o 
  16   0  14       31.51       45.38     13.86 o 
  17   0  14       92.26       58.39     19.19 o 
  18   0  14      362.58      387.30     25.99 o 
  19   0  14        1.00       10.97      4.57 o 
   1   1  14        4.04        7.67      2.96 o 
   2   1  14     1395.83     1374.05     24.29 o 
   3   1  14      464.98      437.94     16.20 o 
   4   1  14       35.75       38.42      3.62 o 
   5   1  14       56.61       66.86      5.27 o 
   6   1  14       16.75       11.40      2.91 o 
   7   1  14        3.04        7.09      2.01 o 
   8   1  14        0.02        1.77      1.62 o 
   9   1  14      748.93      750.01     15.22 o 
  10   1  14      150.82      166.62     10.97 o 
  11   1  14      106.87       89.06      5.36 o 
  12   1  14      113.21       81.76      9.72 o 
  13   1  14      366.57      380.34     19.67 o 
  14   1  14      338.41      319.26     11.89 o 
  15   1  14       68.86       50.04      6.23 o 
  16   1  14       81.31       68.30     10.59 o 
  17   1  14       52.38       64.48      8.99 o 
  18   1  14       12.72       13.41      4.10 o 
  19   1  14       84.52       70.59      9.64 o 
   0   2  14       31.69       31.31      5.19 o 
   1   2  14      346.63      339.04      7.58 o 
   2   2  14      405.36      381.83     10.85 o 
   3   2  14     2622.71     2682.94     34.24 o 
   4   2  14      386.42      319.99      9.37 o 
   5   2  14        1.77        6.75      1.74 o 
   6   2  14       20.88       21.96      2.66 o 
   7   2  14      113.78      111.83      5.62 o 
   8   2  14      948.58     1004.92     18.74 o 
   9   2  14      246.33      248.57      9.15 o 
  10   2  14      131.08      141.12     10.95 o 
  11   2  14      158.61      141.99      9.64 o 
  12   2  14       15.10       14.56      5.35 o 
  13   2  14        3.77        0.51      5.32 o 
  14   2  14       89.59       84.01      9.20 o 
  15   2  14        5.20       11.82      4.39 o 
  16   2  14       53.42       42.95      6.60 o 
  17   2  14        8.51       11.08      5.74 o 
  18   2  14       11.73       13.94      3.92 o 
  19   2  14        5.44        7.72      4.01 o 
   1   3  14      239.77      274.12      8.13 o 
   2   3  14       70.98       85.03      6.84 o 
   3   3  14       13.67       10.62      2.55 o 
   4   3  14      174.27      157.94      7.40 o 
   5   3  14      582.98      591.75     12.17 o 
   6   3  14      282.16      272.89      9.21 o 
   7   3  14        8.87        7.55      3.27 o 
   8   3  14      313.79      299.48      9.95 o 
   9   3  14     1208.28     1192.09     27.64 o 
  10   3  14      537.81      474.95     18.14 o 
  11   3  14        7.12        5.31      4.55 o 
  12   3  14        6.22       11.06      3.67 o 
  13   3  14      255.89      271.23     14.69 o 
  14   3  14       46.62       46.62      7.00 o 
  15   3  14        0.40       11.45      4.60 o 
  16   3  14        0.00        5.50      4.29 o 
  17   3  14       18.12       19.88      3.59 o 
  18   3  14        2.17        6.39      4.10 o 
  19   3  14        3.51       11.37      3.72 o 
   0   4  14     1641.53     1625.94     33.21 o 
   1   4  14      430.36      452.65      9.91 o 
   2   4  14        3.53        6.16      2.68 o 
   3   4  14       51.04       37.50      4.40 o 
   4   4  14      459.98      427.89     10.17 o 
   5   4  14      125.98      129.90     10.19 o 
   6   4  14      180.91      203.44      7.00 o 
   7   4  14       99.44       88.09      8.94 o 
   8   4  14        6.67        9.36      2.94 o 
   9   4  14      220.65      185.42     11.61 o 
  10   4  14      940.80      945.05     18.85 o 
  11   4  14       13.52       12.40      3.31 o 
  12   4  14       71.85       58.83      6.64 o 
  13   4  14      146.82      115.56     12.01 o 
  14   4  14       56.12       60.11      7.36 o 
  15   4  14       30.70       12.40      5.97 o 
  16   4  14       35.36       40.67      8.27 o 
  17   4  14       56.46       52.51     10.45 o 
  18   4  14       50.56       47.01      7.65 o 
   1   5  14       43.12       40.18      4.04 o 
   2   5  14      756.40      752.01     15.05 o 
   3   5  14     2187.76     2219.81     32.84 o 
   4   5  14      196.69      166.97     13.28 o 
   5   5  14       64.18       46.92      4.46 o 
   6   5  14      381.77      389.20     10.78 o 
   7   5  14      647.21      634.71     14.92 o 
   8   5  14      574.33      618.21     17.73 o 
   9   5  14      527.32      549.65     15.29 o 
  10   5  14     1116.14     1200.35     26.22 o 
  11   5  14       19.40       15.83      3.42 o 
  12   5  14      214.66      200.18     18.62 o 
  13   5  14      225.34      248.69     22.61 o 
  14   5  14      138.76       84.91      9.00 o 
  15   5  14        0.01        2.30      4.45 o 
  16   5  14       61.27       62.93      7.59 o 
  17   5  14        1.86       10.19      4.32 o 
  18   5  14      225.05      219.52     35.68 o 
   0   6  14     6360.85     6981.04    153.87 o 
   1   6  14      275.34      254.02     13.32 o 
   2   6  14      943.93      875.96     20.48 o 
   3   6  14      766.42      699.21     17.04 o 
   4   6  14      877.02      854.04     19.80 o 
   5   6  14      122.48      120.41     10.52 o 
   6   6  14      672.30      646.86     16.85 o 
   7   6  14       47.25       35.41      4.66 o 
   8   6  14        8.80       12.34      2.93 o 
   9   6  14      201.54      198.75     11.68 o 
  10   6  14      179.24      185.44     15.91 o 
  11   6  14       16.10       16.00      7.88 o 
  12   6  14        8.36       19.16      4.71 o 
  13   6  14       20.44       29.47      5.07 o 
  14   6  14      215.07      187.51     24.17 o 
  15   6  14        0.57       14.29      4.63 o 
  16   6  14        6.87       14.31      4.65 o 
  17   6  14        0.04        3.38      6.74 o 
   1   7  14       42.20       42.26      5.56 o 
   2   7  14      211.36      230.90     15.67 o 
   3   7  14      204.53      222.87     11.53 o 
   4   7  14        0.13        7.05      3.56 o 
   5   7  14       14.30        7.04      4.07 o 
   6   7  14       20.88       22.47      4.14 o 
   7   7  14       34.51       15.31      5.04 o 
   8   7  14       49.62       45.08      5.70 o 
   9   7  14       40.01       24.76      4.31 o 
  10   7  14       35.47       22.24      4.25 o 
  11   7  14        3.32        2.64      5.74 o 
  12   7  14        0.01        5.27      4.14 o 
  13   7  14      489.63      518.68     18.34 o 
  14   7  14       33.26       45.41      9.54 o 
  15   7  14        3.00        7.05      5.86 o 
  16   7  14       19.24       11.51      5.36 o 
   0   8  14       14.53       38.05      6.82 o 
   1   8  14      223.09      208.68     19.11 o 
   2   8  14       12.21       10.85      5.81 o 
   3   8  14        7.31       13.52      3.40 o 
   4   8  14      366.54      389.71     20.96 o 
   5   8  14        4.94       14.09      3.65 o 
   6   8  14       67.07       49.81      6.63 o 
   7   8  14        0.00        7.97      4.40 o 
   8   8  14       31.80       25.29      6.17 o 
   9   8  14        0.03        3.96      2.97 o 
  10   8  14       63.64       39.75      7.02 o 
  11   8  14      220.06      212.35     22.38 o 
  12   8  14      466.74      489.79     17.84 o 
  13   8  14       54.07       58.51     13.22 o 
  14   8  14      183.14      187.37     25.05 o 
  15   8  14        8.60       22.32      4.25 o 
   1   9  14      152.49      114.12     12.87 o 
   2   9  14      105.09       86.40     10.01 o 
   3   9  14      289.77      318.78     21.48 o 
   4   9  14       79.98       92.69     10.07 o 
   5   9  14        0.34       -2.70      5.72 o 
   6   9  14       20.16       13.76      3.18 o 
   7   9  14      157.51      147.06     15.94 o 
   8   9  14        0.78        0.39      3.36 o 
   9   9  14       14.91       10.70      4.56 o 
  10   9  14        5.97        2.12      5.62 o 
  11   9  14        0.52        6.42      5.10 o 
  12   9  14       39.94       31.08     10.14 o 
  13   9  14      275.21      304.57     21.70 o 
   0  10  14       32.51       35.43     10.52 o 
   1  10  14       25.13       26.55      5.07 o 
   2  10  14       14.29       19.15      6.01 o 
   3  10  14       38.72       61.81      6.99 o 
   4  10  14       37.26       52.13      7.99 o 
   5  10  14        3.61        6.22      4.00 o 
   6  10  14       21.31       18.51      4.58 o 
   7  10  14      254.76      276.14     20.45 o 
   8  10  14        0.78        7.57      6.50 o 
   9  10  14       31.74       28.59      6.85 o 
  10  10  14        0.05       14.76      5.89 o 
  11  10  14       24.30       25.63      6.74 o 
  12  10  14        7.29       13.82      4.33 o 
   1  11  14       76.15       76.79      9.20 o 
   2  11  14       89.30       95.12     10.76 o 
   3  11  14       73.66       69.40      8.59 o 
   4  11  14        0.49        4.85      5.05 o 
   5  11  14       41.09       23.56      4.93 o 
   6  11  14        7.90       16.36      3.95 o 
   7  11  14      126.99      122.55     14.81 o 
   8  11  14       19.31       19.68      4.03 o 
   9  11  14      139.63      147.76     19.64 o 
  10  11  14        3.59       13.85      4.80 o 
   0  12  14        0.86       13.29      5.46 o 
   1  12  14       59.21       53.60      9.35 o 
   2  12  14       14.64       13.42      4.36 o 
   3  12  14       74.50       67.32     10.50 o 
   4  12  14       37.00       37.47      5.02 o 
   5  12  14        3.55       13.04      3.09 o 
   6  12  14        0.55        7.67      4.28 o 
   1   1  15       68.60       80.49      5.54 o 
   2   1  15     1165.09     1194.65     17.06 o 
   3   1  15      301.29      303.30      8.49 o 
   4   1  15       24.26       28.02      3.68 o 
   5   1  15        5.67       11.60      2.63 o 
   6   1  15      334.10      330.18      8.08 o 
   7   1  15      209.50      195.68      6.23 o 
   8   1  15        1.15       11.27      4.70 o 
   9   1  15      752.76      774.17     19.01 o 
  10   1  15      685.13      705.92     20.25 o 
  11   1  15        2.31        8.35      6.75 o 
  12   1  15        9.29       -1.28      8.87 o 
  13   1  15       12.53       18.91      4.85 o 
  14   1  15       93.16       93.64     11.67 o 
  15   1  15       10.56       13.90      4.84 o 
  16   1  15       76.50       68.85      8.92 o 
  17   1  15      125.69      124.09     18.18 o 
  18   1  15       29.29       26.94      5.96 o 
   0   2  15     1212.84     1152.50     24.36 o 
   1   2  15       78.24       78.89      5.74 o 
   2   2  15     1044.53     1049.31     16.68 o 
   3   2  15      150.27      115.20      9.26 o 
   4   2  15      672.44      604.94     13.60 o 
   5   2  15     1623.40     1668.10     26.37 o 
   6   2  15      455.91      455.62     12.05 o 
   7   2  15       48.78       48.59      5.68 o 
   8   2  15       99.29       65.54      6.27 o 
   9   2  15       47.11       73.89      6.42 o 
  10   2  15      510.85      570.34     17.41 o 
  11   2  15      136.88      146.56     12.21 o 
  12   2  15       61.45       81.04     18.35 o 
  13   2  15       35.06       41.25      6.34 o 
  14   2  15        0.05        0.62      4.98 o 
  15   2  15      369.03      437.33     15.66 o 
  16   2  15       39.09       54.32      7.51 o 
  17   2  15        0.00       11.39      4.64 o 
  18   2  15       88.06      108.87     15.36 o 
   1   3  15      123.59      135.08     12.81 o 
   2   3  15      237.38      249.36      6.45 o 
   3   3  15      204.17      184.37      8.47 o 
   4   3  15      756.42      797.21     13.71 o 
   5   3  15      323.56      315.94      9.19 o 
   6   3  15     2093.00     2204.44     29.05 o 
   7   3  15       30.73       23.81      6.10 o 
   8   3  15       24.05       23.52      3.75 o 
   9   3  15        1.50       10.87      3.41 o 
  10   3  15      193.07      177.67     11.68 o 
  11   3  15      168.76      143.57     15.34 o 
  12   3  15       20.47       21.83      3.89 o 
  13   3  15       30.14       33.26      6.24 o 
  14   3  15       13.77        4.42      4.67 o 
  15   3  15        2.96       16.17      4.04 o 
  16   3  15        0.90        7.29      3.33 o 
  17   3  15        0.01        5.21      5.35 o 
  18   3  15        3.64       15.02      5.49 o 
   0   4  15       30.70       26.65      4.81 o 
   1   4  15       67.97       64.51      5.99 o 
   2   4  15       54.55       48.37      5.20 o 
   3   4  15       12.50       10.67      2.78 o 
   4   4  15       97.08       83.68      8.32 o 
   5   4  15       34.45       46.55      5.19 o 
   6   4  15       68.67       84.83      6.78 o 
   7   4  15        7.90        9.07      2.61 o 
   8   4  15       18.14       14.18      4.83 o 
   9   4  15       76.92       46.15      5.12 o 
  10   4  15       40.70       18.56      8.17 o 
  11   4  15       12.70       10.92      4.07 o 
  12   4  15      553.83      511.71     13.85 o 
  13   4  15       92.04       77.87      9.31 o 
  14   4  15      194.40      225.28     21.21 o 
  15   4  15       21.23        4.71      4.81 o 
  16   4  15        4.33       10.96      4.75 o 
  17   4  15      271.75      310.82     32.97 o 
  18   4  15        0.14       11.81      3.83 o 
   1   5  15      938.89      954.89     18.70 o 
   2   5  15     2909.34     3249.96     44.57 o 
   3   5  15        0.43        1.58      4.02 o 
   4   5  15      150.42      143.66     11.32 o 
   5   5  15       59.22       68.62      5.94 o 
   6   5  15       67.84       57.46      6.07 o 
   7   5  15      477.93      420.48     14.98 o 
   8   5  15      303.96      230.25      7.85 o 
   9   5  15      306.59      274.82      8.78 o 
  10   5  15        0.25        2.70      4.07 o 
  11   5  15      413.70      462.74     28.14 o 
  12   5  15        2.26       10.53      4.33 o 
  13   5  15        7.65       13.40      6.24 o 
  14   5  15      349.79      423.96     27.93 o 
  15   5  15        0.62       11.42      4.62 o 
  16   5  15        5.28        0.21      5.38 o 
  17   5  15        6.72       11.58      6.52 o 
   0   6  15        7.83       15.59      5.42 o 
   1   6  15     1900.13     1949.59     32.36 o 
   2   6  15     1371.23     1406.26     23.08 o 
   3   6  15      971.92      939.93     22.84 o 
   4   6  15       93.67      109.50      7.44 o 
   5   6  15      331.16      306.93     10.65 o 
   6   6  15      671.38      665.64     19.76 o 
   7   6  15      109.20       99.60      7.90 o 
   8   6  15      256.41      249.89      8.91 o 
   9   6  15      647.49      710.89     16.06 o 
  10   6  15      301.02      331.04     16.32 o 
  11   6  15        0.03        8.04      3.47 o 
  12   6  15      127.67      140.30     13.00 o 
  13   6  15       46.59       47.75      8.95 o 
  14   6  15        1.58        7.62      4.46 o 
  15   6  15        5.47       14.94      7.06 o 
  16   6  15       64.89       68.13     11.62 o 
   1   7  15      105.08       95.33      8.80 o 
   2   7  15       22.28       22.27      4.49 o 
   3   7  15      178.52      205.74      9.98 o 
   4   7  15      344.27      364.97     17.34 o 
   5   7  15      454.46      432.77     17.98 o 
   6   7  15      894.25      939.43     24.53 o 
   7   7  15        6.53        5.75      4.35 o 
   8   7  15        3.87       11.00      4.69 o 
   9   7  15       35.42       30.80      3.87 o 
  10   7  15      181.76      110.69     30.53 o 
  11   7  15      145.67      117.15     11.18 o 
  12   7  15       38.43       37.22      6.87 o 
  13   7  15       83.91       44.18      8.61 o 
  14   7  15      315.58      364.65     40.00 o 
  15   7  15       36.89       62.73     11.09 o 
   0   8  15      632.14      636.01     21.65 o 
   1   8  15       54.78       47.76      6.15 o 
   2   8  15       93.40       95.21      8.96 o 
   3   8  15       27.26       33.68      4.73 o 
   4   8  15      145.94      134.89     11.96 o 
   5   8  15      178.31      181.30     18.56 o 
   6   8  15       34.95       29.93      4.47 o 
   7   8  15       44.14       45.39      6.30 o 
   8   8  15       29.92       25.39      7.39 o 
   9   8  15        0.42        7.48      8.80 o 
  10   8  15      103.06       60.55      8.74 o 
  11   8  15      109.40      100.64     12.53 o 
  12   8  15       14.03       17.37      4.56 o 
  13   8  15        5.32       17.29      6.33 o 
  14   8  15       48.79       58.21      9.67 o 
   1   9  15      133.56       95.23      9.46 o 
   2   9  15      600.78      678.98     22.79 o 
   3   9  15      669.16      745.69     22.72 o 
   4   9  15      142.63      141.51     17.31 o 
   5   9  15        1.43        5.66      3.83 o 
   6   9  15       89.28      113.22     13.41 o 
   7   9  15       28.33       27.53      4.54 o 
   8   9  15       10.79       21.00      3.66 o 
   9   9  15        3.82       12.31      6.10 o 
  10   9  15        2.65       15.89      5.55 o 
  11   9  15      143.60      138.53     19.72 o 
  12   9  15       64.25       53.40     10.75 o 
  13   9  15      288.04      398.96     27.36 o 
   0  10  15      709.70      746.53     33.26 o 
   1  10  15       29.62       29.56      4.23 o 
   2  10  15        6.91        1.92      5.14 o 
   3  10  15       33.57       33.32      5.97 o 
   4  10  15       29.41       23.09      4.92 o 
   5  10  15       15.59       20.11      3.52 o 
   6  10  15      210.42      169.24     17.94 o 
   7  10  15       38.96       34.09      6.07 o 
   8  10  15        2.57       10.34      4.68 o 
   9  10  15      316.57      347.03     26.72 o 
  10  10  15        2.67       18.44      5.56 o 
  11  10  15        1.62       18.29      7.33 o 
   1  11  15        5.48        1.62      4.44 o 
   2  11  15        0.03        3.67      3.90 o 
   3  11  15       22.27       19.76      4.15 o 
   4  11  15        1.48        9.29      4.73 o 
   5  11  15        1.06        7.02      3.65 o 
   6  11  15       70.54       69.55      8.70 o 
   7  11  15        6.29        7.62      3.61 o 
   8  11  15       33.13       29.79      6.52 o 
   0  12  15       84.93       91.65     14.74 o 
   1  12  15       33.69       21.66      5.06 o 
   2  12  15       27.60       15.37      3.72 o 
   3  12  15       20.66       23.47      4.60 o 
   4  12  15      116.68      103.20     17.19 o 
   5  12  15       31.45       22.66      5.16 o 
   0   0  16       30.38       21.12      6.22 o 
   1   0  16     2794.24     3027.05     57.76 o 
   2   0  16      192.45      181.10     19.75 o 
   3   0  16      966.61      917.32     21.04 o 
   4   0  16      116.26      118.12     14.29 o 
   5   0  16     1193.35     1122.86     32.07 o 
   6   0  16     1299.57     1329.93     23.54 o 
   7   0  16      448.33      429.76     14.72 o 
   8   0  16     1096.52     1032.83     30.22 o 
   9   0  16     1946.22     1921.92     47.37 o 
  10   0  16       15.08        5.71      5.38 o 
  11   0  16      134.62      131.42     23.16 o 
  12   0  16      140.07      128.93     19.82 o 
  13   0  16        6.21       -7.46     11.08 o 
  14   0  16        7.49       13.97      6.72 o 
  15   0  16       53.40       33.13      8.75 o 
  16   0  16        7.15       13.73      6.40 o 
  17   0  16      222.54      312.47     33.32 o 
  18   0  16       55.97       42.45     11.13 o 
   1   1  16       58.74       47.47      3.62 o 
   2   1  16      200.58      222.47     11.11 o 
   3   1  16      201.28      215.98      5.67 o 
   4   1  16        0.44        3.85      3.47 o 
   5   1  16      569.59      636.04     14.12 o 
   6   1  16      299.32      290.56      7.30 o 
   7   1  16     3198.44     3131.87     36.58 o 
   8   1  16       49.29       29.83      3.69 o 
   9   1  16       35.96       31.56      4.19 o 
  10   1  16      378.35      374.69     10.63 o 
  11   1  16      119.97      140.75     13.75 o 
  12   1  16       40.49       26.27      7.49 o 
  13   1  16       10.77        9.63      5.30 o 
  14   1  16       28.57       30.28      7.50 o 
  15   1  16      304.85      291.35     18.83 o 
  16   1  16       95.28      105.83     12.72 o 
  17   1  16       20.04       17.25      4.89 o 
  18   1  16       32.87       43.30      7.04 o 
   0   2  16       16.88       46.98      6.01 o 
   1   2  16       36.31       43.20      4.42 o 
   2   2  16      237.65      240.33      8.88 o 
   3   2  16      435.89      449.68     12.68 o 
   4   2  16       45.96       51.48      4.88 o 
   5   2  16      247.82      247.28      5.93 o 
   6   2  16      815.33      808.37     17.65 o 
   7   2  16        6.90        6.83      2.66 o 
   8   2  16      525.86      559.34     20.90 o 
   9   2  16      194.64      188.46     10.60 o 
  10   2  16      289.84      274.20     10.14 o 
  11   2  16        6.99        3.07      4.13 o 
  12   2  16        0.00        7.78      6.10 o 
  13   2  16       22.22       22.88      5.55 o 
  14   2  16       72.65       72.02      9.77 o 
  15   2  16        1.54        8.81      5.58 o 
  16   2  16       68.49       69.51      9.61 o 
  17   2  16        8.99       10.97      3.95 o 
  18   2  16        1.45        2.58      4.50 o 
   1   3  16     1178.48     1269.17     21.76 o 
   2   3  16      180.42      184.53     12.88 o 
   3   3  16        0.59        2.65      4.72 o 
   4   3  16       26.56       27.52      3.57 o 
   5   3  16      526.00      526.29     12.93 o 
   6   3  16      176.98      150.07      7.39 o 
   7   3  16       67.76       35.42      4.30 o 
   8   3  16       24.95       10.88      3.15 o 
   9   3  16      225.16      215.25      6.69 o 
  10   3  16       39.59       25.02      5.46 o 
  11   3  16      285.33      278.44     16.39 o 
  12   3  16      190.16      167.30     20.50 o 
  13   3  16        2.94        9.28      5.11 o 
  14   3  16       13.46       23.47      3.97 o 
  15   3  16        0.24       -0.46      4.33 o 
  16   3  16       17.82       21.82      4.60 o 
  17   3  16        0.84        6.08      5.83 o 
   0   4  16       14.22       19.96      4.40 o 
   1   4  16      425.57      435.38     13.24 o 
   2   4  16      372.24      355.84     11.11 o 
   3   4  16      350.19      360.87     10.17 o 
   4   4  16     2612.20     2717.73     34.89 o 
   5   4  16      511.86      476.29     13.21 o 
   6   4  16      497.20      481.90     15.93 o 
   7   4  16      164.40      147.40      6.41 o 
   8   4  16        0.15        1.26      2.43 o 
   9   4  16        2.79        3.71      7.81 o 
  10   4  16        4.32       17.71      5.91 o 
  11   4  16       15.10       11.21      4.39 o 
  12   4  16       38.80       23.54      5.56 o 
  13   4  16      137.32      120.22     16.98 o 
  14   4  16       48.44       44.24      6.95 o 
  15   4  16       32.21       34.19      7.33 o 
  16   4  16        5.82        8.80      6.94 o 
  17   4  16      121.46      137.89     20.74 o 
   1   5  16      951.45      918.47     19.84 o 
   2   5  16      654.27      602.21     24.54 o 
   3   5  16      976.42      989.34     21.59 o 
   4   5  16     1812.40     1997.17     28.93 o 
   5   5  16        9.96       21.60      3.00 o 
   6   5  16       38.59       50.98      6.14 o 
   7   5  16      137.90      111.45     10.29 o 
   8   5  16      514.43      562.30     18.47 o 
   9   5  16       20.42       11.83      7.41 o 
  10   5  16       37.24       39.13      6.26 o 
  11   5  16        1.05        9.68      4.41 o 
  12   5  16      130.48      191.45     16.98 o 
  13   5  16      262.44      307.88     27.32 o 
  14   5  16       24.17       13.78      8.94 o 
  15   5  16       43.31       56.95      9.74 o 
  16   5  16        0.81        3.69      4.40 o 
   0   6  16     1073.37     1108.52     34.21 o 
   1   6  16        2.41       -2.91      4.61 o 
   2   6  16       10.81       13.42      3.44 o 
   3   6  16      591.48      603.47     18.08 o 
   4   6  16       30.09       33.15      4.33 o 
   5   6  16      112.41      110.87      9.17 o 
   6   6  16        4.85        9.51      2.85 o 
   7   6  16       66.59       72.38      8.35 o 
   8   6  16      280.63      259.93     10.53 o 
   9   6  16        1.56        1.24      4.45 o 
  10   6  16       40.16       42.76      5.24 o 
  11   6  16       55.82       36.53      7.42 o 
  12   6  16      100.39      127.32     12.05 o 
  13   6  16      193.92      160.73     23.01 o 
  14   6  16      198.25      183.33     29.77 o 
  15   6  16       90.08       82.24     11.85 o 
  16   6  16       93.44       79.24     31.25 o 
   1   7  16      615.91      633.52     17.93 o 
   2   7  16      280.16      262.27     16.40 o 
   3   7  16       18.58       23.57      3.92 o 
   4   7  16      106.09      112.04      9.84 o 
   5   7  16       48.22       30.79      4.83 o 
   6   7  16       72.66       76.88      9.09 o 
   7   7  16       29.24       25.46      3.28 o 
   8   7  16        6.15        7.00      3.48 o 
   9   7  16       18.70       10.37      4.71 o 
  10   7  16       13.06       13.37      4.67 o 
  11   7  16       58.52       75.83     10.97 o 
  12   7  16        0.25       14.30      5.12 o 
  13   7  16      186.97      147.52     21.99 o 
  14   7  16       14.54       25.48      6.87 o 
  15   7  16        6.50        6.05      9.57 o 
   0   8  16       20.87       16.28      5.56 o 
   1   8  16      326.31      313.51     14.29 o 
   2   8  16       48.92       56.56      6.04 o 
   3   8  16       13.78       17.29      3.93 o 
   4   8  16       74.90       62.33      6.86 o 
   5   8  16        1.69       14.04      3.43 o 
   6   8  16        0.14       10.30      3.97 o 
   7   8  16       20.00       14.99      4.19 o 
   8   8  16       13.60       16.82      3.30 o 
   9   8  16       73.31       86.09     12.05 o 
  10   8  16      256.17      307.80     22.28 o 
  11   8  16       78.91       71.09     11.79 o 
  12   8  16       18.56        9.00      4.96 o 
  13   8  16       11.32       11.28      6.54 o 
   1   9  16        2.49        1.08      4.47 o 
   2   9  16       22.62       15.31      4.57 o 
   3   9  16       14.59       20.19      4.40 o 
   4   9  16       41.07       32.29      6.03 o 
   5   9  16        9.84        7.86      4.10 o 
   6   9  16       30.01       37.73      5.54 o 
   7   9  16        4.31        9.63      5.74 o 
   8   9  16       57.37       39.14      6.69 o 
   9   9  16        3.23        6.70      6.93 o 
  10   9  16        0.49        6.36      6.76 o 
  11   9  16       53.30       53.23      9.04 o 
  12   9  16       43.69       38.03      6.04 o 
   0  10  16       12.83       16.64      6.84 o 
   1  10  16      311.44      371.25     19.38 o 
   2  10  16       87.61       74.15     10.39 o 
   3  10  16       98.47       76.54      9.95 o 
   4  10  16      331.08      330.14     17.71 o 
   5  10  16       88.65       81.46     10.14 o 
   6  10  16      128.64      109.09     13.95 o 
   7  10  16       18.07       25.66      4.60 o 
   8  10  16        4.96       13.34      4.98 o 
   9  10  16       32.25       43.74      8.71 o 
  10  10  16        0.63        7.94      6.51 o 
   1  11  16        8.95       13.11      5.16 o 
   2  11  16        7.00       12.29      3.86 o 
   3  11  16      453.98      497.45     32.76 o 
   4  11  16       15.46       24.78      6.01 o 
   5  11  16        4.64       10.22      4.13 o 
   6  11  16        5.53        5.81      3.90 o 
   7  11  16       65.30       63.36     10.74 o 
   0  12  16      130.42      128.87     20.39 o 
   1  12  16       16.29       23.55      7.00 o 
   2  12  16       49.37       38.89      9.47 o 
   1   1  17      977.61     1026.18     19.18 o 
   2   1  17      452.01      449.92     12.89 o 
   3   1  17       68.16       50.54      4.27 o 
   4   1  17      296.87      325.69     10.36 o 
   5   1  17      117.76      114.53     11.12 o 
   6   1  17      416.54      415.95      9.41 o 
   7   1  17        0.76       -3.23      4.47 o 
   8   1  17       25.69       19.59      3.87 o 
   9   1  17       22.40       30.82      4.51 o 
  10   1  17        0.67        2.59      4.82 o 
  11   1  17      171.47      140.34     15.08 o 
  12   1  17       36.11       31.42      7.63 o 
  13   1  17       22.78       33.93      6.13 o 
  14   1  17       20.64       16.94      5.80 o 
  15   1  17        0.35        5.18      5.82 o 
  16   1  17        3.55       11.94      4.50 o 
  17   1  17       39.37       45.75      8.91 o 
   0   2  17      715.46      691.10     19.18 o 
   1   2  17     2313.86     2312.86     27.72 o 
   2   2  17      647.33      645.69     14.01 o 
   3   2  17      105.48       90.92      6.83 o 
   4   2  17        2.27        7.39      1.87 o 
   5   2  17        0.08        5.84      2.61 o 
   6   2  17        3.88        3.14      3.72 o 
   7   2  17      804.12      712.70     17.15 o 
   8   2  17      712.16      636.68     18.68 o 
   9   2  17      131.75       97.68      9.21 o 
  10   2  17        5.92       13.30      4.89 o 
  11   2  17        0.01        8.34      6.78 o 
  12   2  17       21.38        5.74      7.38 o 
  13   2  17        0.51       10.82      3.79 o 
  14   2  17      202.38      185.59     21.94 o 
  15   2  17       13.96       15.50      4.10 o 
  16   2  17       28.26       36.42      7.32 o 
  17   2  17      252.69      331.22     17.80 o 
   1   3  17     2343.91     2394.00     28.57 o 
   2   3  17      155.21      136.66     11.46 o 
   3   3  17      164.33      168.10     10.67 o 
   4   3  17        4.26        7.15      2.30 o 
   5   3  17       25.07        9.23      2.74 o 
   6   3  17      130.56       94.35      7.58 o 
   7   3  17       71.73       44.97      5.91 o 
   8   3  17      333.66      333.41      6.36 o 
   9   3  17       28.93       19.19      3.74 o 
  10   3  17        1.51        2.99      5.15 o 
  11   3  17       88.52       88.74     10.17 o 
  12   3  17       72.50       58.24      8.00 o 
  13   3  17       19.96       20.89      4.99 o 
  14   3  17       80.56       62.46      7.66 o 
  15   3  17       43.79       43.82      8.38 o 
  16   3  17       37.71       30.46      5.01 o 
  17   3  17       57.69       62.86     10.58 o 
   0   4  17     2041.90     2253.77     48.05 o 
   1   4  17       57.78       55.12      5.38 o 
   2   4  17     2436.88     2559.37     34.33 o 
   3   4  17        0.89       -0.12      3.30 o 
   4   4  17      326.77      306.24      7.40 o 
   5   4  17      699.38      690.60     17.99 o 
   6   4  17      191.05      222.75      9.94 o 
   7   4  17        5.52        5.51      4.78 o 
   8   4  17       59.79       63.07      6.06 o 
   9   4  17      309.23      368.35     16.02 o 
  10   4  17        7.17        7.99      4.30 o 
  11   4  17       29.81       23.95      5.31 o 
  12   4  17       67.88       73.85      8.65 o 
  13   4  17       76.13       69.98      9.99 o 
  14   4  17       41.29       42.33     10.10 o 
  15   4  17        2.79       11.19      5.68 o 
  16   4  17       13.63       12.57      5.02 o 
   1   5  17      516.68      497.56     18.90 o 
   2   5  17      146.12      149.62     10.49 o 
   3   5  17      660.95      598.10     16.20 o 
   4   5  17      238.08      229.29     18.39 o 
   5   5  17       18.09       22.59      3.91 o 
   6   5  17      679.91      728.49     22.25 o 
   7   5  17      419.70      472.37     14.98 o 
   8   5  17        7.02        5.85      4.48 o 
   9   5  17     1570.47     1644.17     60.43 o 
  10   5  17        0.40       -0.39      5.90 o 
  11   5  17      238.86      173.03     19.75 o 
  12   5  17        0.18        5.53      7.47 o 
  13   5  17       24.38       12.13      7.00 o 
  14   5  17        8.64       16.61      6.02 o 
  15   5  17        6.02       13.67      4.75 o 
  16   5  17      103.75       62.35     18.01 o 
   0   6  17       92.81       85.58     10.51 o 
   1   6  17      184.92      184.22     15.24 o 
   2   6  17      219.72      214.15     12.73 o 
   3   6  17       70.05       88.67      7.28 o 
   4   6  17        2.31        5.15      3.93 o 
   5   6  17       89.70       98.36     10.00 o 
   6   6  17        0.33        2.25      2.91 o 
   7   6  17      187.12      230.19     13.61 o 
   8   6  17       99.47       94.20     10.34 o 
   9   6  17       94.12       72.33      9.63 o 
  10   6  17      688.34      775.95     25.79 o 
  11   6  17      229.10      246.36     17.06 o 
  12   6  17       10.91       23.01      5.72 o 
  13   6  17      108.93       74.57     10.03 o 
  14   6  17       20.61       21.41      8.77 o 
  15   6  17       46.59       43.58      8.29 o 
   1   7  17        0.00        2.46      4.52 o 
   2   7  17        1.42       11.81      3.55 o 
   3   7  17       35.49       29.27      4.24 o 
   4   7  17      756.19      794.14     18.13 o 
   5   7  17      137.60      133.32     13.35 o 
   6   7  17      207.47      169.03     15.59 o 
   7   7  17       22.30       21.58      5.22 o 
   8   7  17       78.96       69.31      8.57 o 
   9   7  17       39.34       33.76      6.39 o 
  10   7  17        3.70       12.89      8.91 o 
  11   7  17      391.46      472.79     21.47 o 
  12   7  17       44.85       31.00      5.01 o 
  13   7  17        0.11       21.63     10.96 o 
  14   7  17       84.35       68.74     18.27 o 
   0   8  17       61.02       56.75     11.02 o 
   1   8  17       96.58      107.45      9.37 o 
   2   8  17       25.94       24.92      5.56 o 
   3   8  17       21.81       11.78      4.96 o 
   4   8  17      148.03      128.62     17.89 o 
   5   8  17      401.00      425.33     18.54 o 
   6   8  17      147.13      177.07     11.73 o 
   7   8  17       62.56       63.38      8.47 o 
   8   8  17      150.72      155.77     19.32 o 
   9   8  17      121.60      106.59     15.14 o 
  10   8  17       65.22       58.70      8.88 o 
  11   8  17        6.13       10.05      5.00 o 
  12   8  17       10.13        5.67      5.33 o 
   1   9  17       86.61       82.13      8.23 o 
   2   9  17      182.79      178.44     19.25 o 
   3   9  17      178.91      175.11     18.25 o 
   4   9  17        1.22        5.62      8.66 o 
   5   9  17        2.94       16.45      4.68 o 
   6   9  17        8.40       12.58      5.70 o 
   7   9  17       17.55       16.41      4.00 o 
   8   9  17      208.20      264.39     38.96 o 
   9   9  17       18.68       19.81      7.53 o 
  10   9  17        1.29       -0.87      5.46 o 
  11   9  17        5.08        9.30      5.62 o 
   0  10  17        0.48       22.32      6.13 o 
   1  10  17        3.26        9.04      3.60 o 
   2  10  17       61.90       53.79      9.74 o 
   3  10  17      148.76      133.99     17.48 o 
   4  10  17       59.72       63.82      8.84 o 
   5  10  17        0.11       11.26      5.32 o 
   6  10  17      144.91      148.19     16.76 o 
   7  10  17        2.02        8.17      6.00 o 
   8  10  17       60.50       48.25      8.40 o 
   9  10  17        0.81        7.96      6.07 o 
   1  11  17       15.22       18.63      5.40 o 
   2  11  17       50.61       37.12      6.64 o 
   3  11  17      105.21      101.35     16.55 o 
   4  11  17       71.38       49.50      6.93 o 
   5  11  17        0.45        5.61      3.28 o 
   0   0  18      326.86      412.66     36.49 o 
   1   0  18      910.71     1028.22     30.32 o 
   2   0  18      583.35      547.19     23.12 o 
   3   0  18      215.15      175.78      8.80 o 
   4   0  18     2199.33     2286.33     62.66 o 
   5   0  18       22.09       25.86      4.71 o 
   6   0  18      952.75     1056.19     21.95 o 
   7   0  18      186.45      213.29     16.47 o 
   8   0  18       70.24       51.79      8.03 o 
   9   0  18      373.92      381.38     34.81 o 
  10   0  18      743.52      763.04     32.15 o 
  11   0  18      999.05      932.41     54.18 o 
  12   0  18      110.99       92.12     19.92 o 
  13   0  18      108.98       77.40     13.07 o 
  14   0  18       79.93       47.80     14.02 o 
  15   0  18      183.66      312.75     50.01 o 
  16   0  18       26.75       28.92      7.85 o 
  17   0  18       11.74       23.29     16.56 o 
   1   1  18        5.75        3.66      3.24 o 
   2   1  18       50.44       51.76      4.29 o 
   3   1  18       23.99       27.34      3.62 o 
   4   1  18      710.79      714.38     16.60 o 
   5   1  18      535.67      513.23     15.33 o 
   6   1  18        8.33        7.39      2.66 o 
   7   1  18      297.46      294.74      8.37 o 
   8   1  18      904.36      899.45     20.46 o 
   9   1  18       36.52       22.91      5.32 o 
  10   1  18      206.42      184.05      7.86 o 
  11   1  18        0.15       12.72      6.70 o 
  12   1  18        8.24        8.96      5.13 o 
  13   1  18        6.47       16.44      7.00 o 
  14   1  18       88.62      100.37     11.49 o 
  15   1  18       84.17       51.71     10.89 o 
  16   1  18        2.77       13.05      4.66 o 
   0   2  18       68.27       83.92     11.54 o 
   1   2  18      422.98      449.03     13.62 o 
   2   2  18        0.59        6.15      3.33 o 
   3   2  18      294.19      300.89      7.39 o 
   4   2  18      361.33      338.51     10.97 o 
   5   2  18      340.00      353.29     13.05 o 
   6   2  18        0.00        7.27      3.63 o 
   7   2  18       34.78       28.90      4.45 o 
   8   2  18       22.87       17.77      3.23 o 
   9   2  18      145.86      150.67     11.31 o 
  10   2  18       37.58       41.01      6.42 o 
  11   2  18       63.70       48.73      9.03 o 
  12   2  18      162.95      187.84     25.98 o 
  13   2  18        5.22       10.74      6.33 o 
  14   2  18       93.70       74.78     10.15 o 
  15   2  18       32.18       35.87      8.17 o 
  16   2  18        5.37       15.19      3.54 o 
   1   3  18      597.94      567.40     15.93 o 
   2   3  18      884.78      840.26     19.91 o 
   3   3  18      340.99      313.94     10.99 o 
   4   3  18       85.61       92.96      6.51 o 
   5   3  18      320.00      331.43      7.26 o 
   6   3  18       29.51       24.87      3.21 o 
   7   3  18       31.26       26.40      4.04 o 
   8   3  18      639.77      732.89     17.47 o 
   9   3  18       10.83        8.25      4.02 o 
  10   3  18       13.08       12.86      3.80 o 
  11   3  18       10.96       19.01      6.27 o 
  12   3  18        6.75       12.74      5.93 o 
  13   3  18       25.82       33.00      7.12 o 
  14   3  18        0.56       12.65     11.47 o 
  15   3  18       67.57       72.82     13.16 o 
  16   3  18       60.14       54.64     12.06 o 
   0   4  18     2704.48     2841.27     53.31 o 
   1   4  18      556.40      579.90     16.11 o 
   2   4  18      164.08      130.41     10.68 o 
   3   4  18        0.05        5.39      3.08 o 
   4   4  18       33.93       30.72      5.86 o 
   5   4  18       52.60       62.58      6.43 o 
   6   4  18       80.32      101.03      8.70 o 
   7   4  18       20.88       19.09      4.09 o 
   8   4  18     1648.61     1724.22     36.99 o 
   9   4  18      312.46      348.54     15.60 o 
  10   4  18      350.72      401.76     24.46 o 
  11   4  18        0.56       12.40      5.06 o 
  12   4  18        0.19       13.38      5.41 o 
  13   4  18        2.89       17.48      6.00 o 
  14   4  18       11.77       12.84      8.60 o 
  15   4  18        7.29       18.08      5.24 o 
   1   5  18     1162.08     1213.14     17.93 o 
   2   5  18       85.15       85.31      8.03 o 
   3   5  18      246.32      233.95      8.86 o 
   4   5  18       54.89       57.26      6.49 o 
   5   5  18       13.58       15.97      3.99 o 
   6   5  18      316.49      300.70     11.56 o 
   7   5  18        7.39        9.31      4.31 o 
   8   5  18        3.98       11.26      3.44 o 
   9   5  18       22.47       19.16      6.78 o 
  10   5  18       14.37       22.79      6.13 o 
  11   5  18       10.45       16.61      6.91 o 
  12   5  18      122.73      111.37     13.51 o 
  13   5  18       12.30       14.16      5.71 o 
  14   5  18       23.15       32.57      8.76 o 
  15   5  18       17.10       23.57      8.43 o 
   0   6  18      136.88      109.40     14.46 o 
   1   6  18      502.58      467.89     30.80 o 
   2   6  18       51.59       50.60      7.07 o 
   3   6  18       44.90       36.61      4.96 o 
   4   6  18      754.59      872.84     19.92 o 
   5   6  18      886.40      935.41     22.44 o 
   6   6  18       36.48       30.74      5.04 o 
   7   6  18       96.89       86.19      7.86 o 
   8   6  18       70.56       55.81      9.31 o 
   9   6  18      110.43      158.48     17.18 o 
  10   6  18      277.31      313.95     21.96 o 
  11   6  18       41.92       52.24      8.95 o 
  12   6  18        9.74        6.11      5.76 o 
  13   6  18       31.38       19.50      7.04 o 
  14   6  18       25.82       17.33     11.01 o 
   1   7  18      137.75      137.98     14.29 o 
   2   7  18        0.57        6.32      3.49 o 
   3   7  18       12.74       17.54      3.60 o 
   4   7  18        0.02        5.87      3.29 o 
   5   7  18       89.78       67.84      6.09 o 
   6   7  18        6.33        6.03      5.39 o 
   7   7  18      155.11      168.94     13.23 o 
   8   7  18      104.22      117.96     14.02 o 
   9   7  18        4.97       15.02      6.03 o 
  10   7  18        1.13        9.01      4.48 o 
  11   7  18       11.88       10.79      6.60 o 
  12   7  18       43.31       27.42      7.63 o 
  13   7  18       35.78       32.77      8.15 o 
   0   8  18      132.52      112.57     20.70 o 
   1   8  18       51.22       48.81      8.66 o 
   2   8  18       17.48       22.43      4.80 o 
   3   8  18       27.53       27.65      5.46 o 
   4   8  18        1.65        8.23      5.44 o 
   5   8  18       67.94       68.55     11.52 o 
   6   8  18       10.20       11.27      3.51 o 
   7   8  18       13.50       14.53      4.57 o 
   8   8  18       28.08       24.15      6.94 o 
   9   8  18       42.61       31.00      8.53 o 
  10   8  18      247.11      227.53     27.43 o 
  11   8  18       25.05       26.07      7.55 o 
   1   9  18       18.86       13.15      4.90 o 
   2   9  18      129.19      127.30     12.56 o 
   3   9  18      130.87      117.09     13.80 o 
   4   9  18       26.97       21.75      4.81 o 
   5   9  18        0.50        1.92      5.42 o 
   6   9  18       11.20       18.38      6.14 o 
   7   9  18        3.73        1.22     10.25 o 
   8   9  18        8.37        7.84      6.45 o 
   9   9  18        0.28        8.14      5.77 o 
  10   9  18       24.58        4.54      9.83 o 
   0  10  18      818.77     1063.83     69.27 o 
   1  10  18        6.96       21.20      4.57 o 
   2  10  18       36.95       30.84      5.08 o 
   3  10  18       15.97       15.73      4.82 o 
   4  10  18        8.65       13.07      4.52 o 
   5  10  18        5.62        9.77      4.57 o 
   6  10  18       26.49       31.00      7.35 o 
   7  10  18       44.15       28.98      9.42 o 
   1  11  18        0.15       14.13      5.00 o 
   2  11  18       61.41       51.52      8.12 o 
   1   1  19        4.67        7.02      4.48 o 
   2   1  19      251.88      208.27     12.38 o 
   3   1  19      216.49      192.86     19.09 o 
   4   1  19        0.54        7.10      3.19 o 
   5   1  19        3.54        5.37      4.60 o 
   6   1  19      168.77      144.17     12.53 o 
   7   1  19       51.90       63.37      7.24 o 
   8   1  19      106.46       77.45     11.45 o 
   9   1  19        5.76       10.19      5.15 o 
  10   1  19       18.58       25.94      6.18 o 
  11   1  19        1.59        6.66      6.33 o 
  12   1  19      115.10       91.91     11.96 o 
  13   1  19       46.10       61.17      7.28 o 
  14   1  19       68.30       76.96     17.03 o 
  15   1  19        3.67       10.26      6.12 o 
  16   1  19       12.98       17.78      5.33 o 
   0   2  19      216.32      222.36     12.11 o 
   1   2  19      524.27      510.47     15.90 o 
   2   2  19      743.55      867.53     22.92 o 
   3   2  19     1136.01     1106.31     25.72 o 
   4   2  19       56.46       36.16      5.52 o 
   5   2  19      198.38      214.53      9.90 o 
   6   2  19       25.82       32.88      4.19 o 
   7   2  19      136.26      160.43      8.35 o 
   8   2  19      191.81      178.78     11.03 o 
   9   2  19       38.15       18.58      7.08 o 
  10   2  19       45.92       33.36      8.96 o 
  11   2  19        8.05        6.78      7.15 o 
  12   2  19        1.45       14.13      6.81 o 
  13   2  19        1.11       18.29      7.18 o 
  14   2  19       16.46       35.67      7.29 o 
  15   2  19       15.91       16.12      6.24 o 
   1   3  19     1453.90     1531.49     26.17 o 
   2   3  19     1086.80     1142.61     16.79 o 
   3   3  19      120.25      122.74     10.97 o 
   4   3  19       26.84       21.14      3.61 o 
   5   3  19       62.04       53.73      5.21 o 
   6   3  19       11.61        8.52      3.43 o 
   7   3  19        6.58       12.12      3.13 o 
   8   3  19        1.77        3.34      4.45 o 
   9   3  19      149.63      177.73     17.94 o 
  10   3  19        0.70        0.82      4.77 o 
  11   3  19        0.00        3.09      8.60 o 
  12   3  19      168.30      116.48     18.55 o 
  13   3  19      293.47      297.99     23.67 o 
  14   3  19      205.45      186.05     30.41 o 
  15   3  19       99.36      134.78     20.23 o 
   0   4  19      173.88      151.97     17.66 o 
   1   4  19       41.71       44.92      5.93 o 
   2   4  19      263.20      291.40     11.68 o 
   3   4  19       64.58       74.14      5.74 o 
   4   4  19        2.79        8.68      3.22 o 
   5   4  19      933.54      963.74     36.86 o 
   6   4  19        9.68        8.38      2.78 o 
   7   4  19       11.69       18.66      4.64 o 
   8   4  19       69.53       67.43      8.52 o 
   9   4  19        1.23       -4.81      7.75 o 
  10   4  19      243.46      232.96     17.55 o 
  11   4  19       28.15        9.93     10.26 o 
  12   4  19        0.68        9.86      6.26 o 
  13   4  19      147.37      122.91     19.38 o 
  14   4  19       15.94       21.35      6.22 o 
  15   4  19        1.38       20.10     13.06 o 
   1   5  19        6.76        4.46      3.53 o 
   2   5  19      134.21      139.41     12.33 o 
   3   5  19      878.71      946.01     20.18 o 
   4   5  19       54.18       63.56      8.51 o 
   5   5  19      854.27      995.97     23.76 o 
   6   5  19      309.67      279.12      9.18 o 
   7   5  19       50.38       49.94      6.86 o 
   8   5  19       37.98       28.62      4.31 o 
   9   5  19      470.15      537.97     24.68 o 
  10   5  19       18.71       16.12      5.40 o 
  11   5  19      139.28      110.01     15.11 o 
  12   5  19        0.25        9.39      8.22 o 
  13   5  19       61.46       44.53      8.89 o 
  14   5  19        0.04        9.46      6.49 o 
   0   6  19     1520.46     1583.82     44.06 o 
   1   6  19      105.91      116.05     11.08 o 
   2   6  19       52.98       37.03      4.59 o 
   3   6  19       35.44       40.70      5.10 o 
   4   6  19        0.64        6.95      4.00 o 
   5   6  19       85.57       92.54     10.26 o 
   6   6  19        1.23        5.53      3.56 o 
   7   6  19      222.79      221.66     18.63 o 
   8   6  19        3.05        6.17      6.78 o 
   9   6  19      326.00      378.51     18.64 o 
  10   6  19       37.13       22.33      6.03 o 
  11   6  19        0.07        3.42      8.25 o 
  12   6  19       13.32       17.65      6.46 o 
  13   6  19      174.77      144.79     25.75 o 
   1   7  19      124.77      145.05     14.07 o 
   2   7  19       26.01       30.73      4.48 o 
   3   7  19      146.86      159.00     13.54 o 
   4   7  19        6.13       11.43      3.78 o 
   5   7  19       15.93       21.28      4.57 o 
   6   7  19       77.17       74.40      7.84 o 
   7   7  19      122.42      115.98     12.45 o 
   8   7  19       69.26       44.32      6.58 o 
   9   7  19      229.98      284.16     23.32 o 
  10   7  19       21.15       10.08      6.03 o 
  11   7  19      323.14      256.87     32.95 o 
  12   7  19       44.00       44.33      6.53 o 
   0   8  19      408.94      427.85     29.58 o 
   1   8  19        0.18        8.86      4.74 o 
   2   8  19       52.02       52.38      5.88 o 
   3   8  19        4.17        5.13      4.14 o 
   4   8  19        1.27        6.49      4.59 o 
   5   8  19       54.24       55.19      6.80 o 
   6   8  19       17.09       20.09      4.55 o 
   7   8  19       26.12       30.21      7.11 o 
   8   8  19        1.21        2.57      4.98 o 
   9   8  19        2.75       11.15      4.96 o 
  10   8  19       19.71       15.39      6.04 o 
   1   9  19       73.82       63.52      8.55 o 
   2   9  19        3.30       14.38      4.42 o 
   3   9  19        0.84        8.95      4.17 o 
   4   9  19       70.13       75.96      8.01 o 
   5   9  19       23.15       26.55      5.34 o 
   6   9  19        1.25        8.95      6.38 o 
   7   9  19       21.93       23.97      5.78 o 
   8   9  19      135.47      162.13     16.22 o 
   0  10  19       29.09        4.85      6.82 o 
   1  10  19        0.03        2.66      9.16 o 
   2  10  19      106.79       74.40     12.24 o 
   3  10  19       48.46       47.44      6.91 o 
   4  10  19        3.01       14.56      4.33 o 
   5  10  19        3.09        7.36      6.46 o 
   0   0  20     1507.64     1506.84     40.73 o 
   1   0  20     3098.05     3427.23     84.10 o 
   2   0  20      219.20      238.92     20.52 o 
   3   0  20        0.26       -1.16      4.89 o 
   4   0  20      804.44      796.88     23.07 o 
   5   0  20     1547.68     1635.76     53.14 o 
   6   0  20      423.27      506.14     26.42 o 
   7   0  20       13.11       12.50      5.15 o 
   8   0  20        3.01       11.42      8.73 o 
   9   0  20      265.11      218.82     24.99 o 
  10   0  20        4.75       15.23     13.35 o 
  11   0  20      295.80      281.76     52.25 o 
  12   0  20       69.49       58.45     12.17 o 
  13   0  20       16.04       23.08     13.86 o 
  14   0  20      242.50      257.21     27.12 o 
  15   0  20        5.67       29.15     10.11 o 
   1   1  20      607.65      622.74     17.84 o 
   2   1  20      644.55      783.68     19.77 o 
   3   1  20       92.19       84.45      7.79 o 
   4   1  20      102.45       99.48      8.06 o 
   5   1  20      342.77      402.12     14.04 o 
   6   1  20       35.23       40.79      5.05 o 
   7   1  20       20.93       12.08      3.80 o 
   8   1  20       66.83       46.89      8.05 o 
   9   1  20       30.64       21.57      6.28 o 
  10   1  20       35.60       24.33      8.92 o 
  11   1  20       75.04      116.03     17.16 o 
  12   1  20        0.66       24.75      6.38 o 
  13   1  20       35.10        5.90      6.95 o 
  14   1  20      199.37      159.56     33.47 o 
  15   1  20       33.90       32.36      7.48 o 
   0   2  20       82.68       68.74     17.93 o 
   1   2  20       94.36      111.83      8.04 o 
   2   2  20       47.53       45.00      4.04 o 
   3   2  20       36.16       41.01      4.21 o 
   4   2  20      433.69      454.50     15.04 o 
   5   2  20       36.18       28.13      4.77 o 
   6   2  20       29.92       28.08      4.08 o 
   7   2  20      126.89      149.54     16.04 o 
   8   2  20       31.80       22.50      5.64 o 
   9   2  20       91.61       81.55     10.50 o 
  10   2  20       48.69       49.46      9.27 o 
  11   2  20      188.48      205.58     23.91 o 
  12   2  20       81.57      102.97     14.80 o 
  13   2  20       11.26       18.57      5.83 o 
  14   2  20       22.14       21.81      6.99 o 
   1   3  20      138.82      137.13     12.73 o 
   2   3  20       13.86       20.24      4.93 o 
   3   3  20      127.94      112.02     10.75 o 
   4   3  20        0.98        4.49      3.59 o 
   5   3  20       40.67       27.35      5.71 o 
   6   3  20       16.52       13.83      3.09 o 
   7   3  20       50.86       51.74      7.20 o 
   8   3  20        0.64       -2.55      4.79 o 
   9   3  20      154.66      195.85     20.32 o 
  10   3  20        7.77        7.56      4.57 o 
  11   3  20       29.18       18.01      7.23 o 
  12   3  20       66.69       41.32      9.71 o 
  13   3  20       57.16       71.92     14.14 o 
  14   3  20        0.95        3.14      7.27 o 
   0   4  20      879.90      913.73     41.95 o 
   1   4  20      543.67      554.42     13.62 o 
   2   4  20      322.87      310.62     13.57 o 
   3   4  20      100.60       98.55      9.54 o 
   4   4  20       16.36       24.05      3.59 o 
   5   4  20       22.14       19.02      3.81 o 
   6   4  20        1.50        7.00      3.90 o 
   7   4  20        0.00        7.40      5.21 o 
   8   4  20       47.46       47.39      7.95 o 
   9   4  20       18.58       15.72      4.78 o 
  10   4  20       12.67       10.64      5.64 o 
  11   4  20       44.65       56.11      8.37 o 
  12   4  20        1.90       12.44      7.58 o 
  13   4  20       22.63       16.93      6.94 o 
  14   4  20       18.32       27.48     12.98 o 
   1   5  20        0.22        6.02      4.80 o 
   2   5  20      405.76      405.65     11.54 o 
   3   5  20       46.51       52.06      5.03 o 
   4   5  20       32.50       28.15      4.85 o 
   5   5  20       80.25       46.17      7.22 o 
   6   5  20      650.56      752.14     21.62 o 
   7   5  20        1.06       12.43      3.52 o 
   8   5  20      397.46      467.28     20.25 o 
   9   5  20        4.89       19.30      5.08 o 
  10   5  20       32.76       15.70      5.67 o 
  11   5  20       11.62        6.52      7.92 o 
  12   5  20       48.09       34.11      6.97 o 
  13   5  20        8.35       24.92      6.00 o 
   0   6  20        0.11        5.45      8.44 o 
   1   6  20       41.42       44.86      5.22 o 
   2   6  20      175.76      202.93     15.65 o 
   3   6  20       27.70       39.84      4.90 o 
   4   6  20      198.67      175.70     17.54 o 
   5   6  20       76.19       74.57      7.67 o 
   6   6  20        1.04        8.50      4.01 o 
   7   6  20       23.30       18.45      7.10 o 
   8   6  20      295.19      288.87     20.97 o 
   9   6  20      280.55      263.44     22.46 o 
  10   6  20       11.81        3.07      4.52 o 
  11   6  20       21.26       18.18      9.38 o 
  12   6  20        0.01       18.31      6.39 o 
   1   7  20       26.42       22.15      4.97 o 
   2   7  20       26.18       38.13      4.16 o 
   3   7  20      175.92      187.59     17.49 o 
   4   7  20        2.60       10.98      3.69 o 
   5   7  20       49.97       37.72      5.30 o 
   6   7  20        1.07        6.04      4.72 o 
   7   7  20       28.63       43.86      8.70 o 
   8   7  20       16.09       15.52      5.02 o 
   9   7  20       10.45       16.84      5.24 o 
  10   7  20       71.88       36.51      8.63 o 
   0   8  20        5.00       19.30      5.70 o 
   1   8  20       14.92       17.02      4.04 o 
   2   8  20        0.75        2.31      5.44 o 
   3   8  20      104.56      108.28     12.37 o 
   4   8  20      116.17      137.34     15.27 o 
   5   8  20      365.04      440.84     21.29 o 
   6   8  20       36.69       24.92      5.98 o 
   7   8  20       71.90       66.45     11.12 o 
   8   8  20      122.26      108.60     17.03 o 
   9   8  20      109.72      103.89     15.36 o 
   1   9  20        3.88       13.95      3.72 o 
   2   9  20       46.22       35.19      8.87 o 
   3   9  20        5.80        7.51      4.51 o 
   4   9  20       65.86       61.07      7.60 o 
   5   9  20        3.06       12.16      3.24 o 
   6   9  20        6.91       15.53      9.29 o 
   1   1  21       34.13       33.93      3.51 o 
   2   1  21       49.74       43.33      4.45 o 
   3   1  21      130.59      103.23      9.33 o 
   4   1  21       52.20       44.52      4.98 o 
   5   1  21       28.70       26.26      4.20 o 
   6   1  21       50.91       37.61      5.84 o 
   7   1  21        9.74       15.32      4.13 o 
   8   1  21       95.53       94.30     11.87 o 
   9   1  21      221.86      174.66     29.41 o 
  10   1  21        9.58       24.39      5.09 o 
  11   1  21       34.04       18.63      7.52 o 
  12   1  21       42.83       39.01      7.84 o 
  13   1  21        1.91        7.08      5.24 o 
  14   1  21       13.16       11.13      6.00 o 
   0   2  21        3.32       14.12      5.08 o 
   1   2  21        0.16        6.08      2.57 o 
   2   2  21        4.13       14.94      3.41 o 
   3   2  21      129.12      122.61     12.31 o 
   4   2  21       43.79       47.04      5.97 o 
   5   2  21       65.60       63.22      6.10 o 
   6   2  21      116.09      101.38     10.56 o 
   7   2  21       12.64       21.05      3.92 o 
   8   2  21       86.84       77.12     11.15 o 
   9   2  21       35.58       24.42      5.52 o 
  10   2  21      352.86      417.48     39.62 o 
  11   2  21      167.76      142.92     21.59 o 
  12   2  21       91.20      127.71     17.20 o 
  13   2  21       24.04       26.32      8.05 o 
   1   3  21      371.72      356.25     12.40 o 
   2   3  21        8.07       13.49      3.15 o 
   3   3  21        0.73        8.19      3.06 o 
   4   3  21      536.55      573.06     18.36 o 
   5   3  21      153.83      137.63     11.95 o 
   6   3  21      542.05      607.84     26.59 o 
   7   3  21      136.87      136.94     16.12 o 
   8   3  21      112.39      139.88     15.97 o 
   9   3  21       38.26       19.03      7.21 o 
  10   3  21        6.94       -0.69      5.73 o 
  11   3  21       77.91       67.96     12.33 o 
  12   3  21       16.43       11.70     10.04 o 
  13   3  21       13.71       16.66      5.83 o 
   0   4  21      842.55      864.16     32.71 o 
   1   4  21       91.73       87.25      7.53 o 
   2   4  21        4.72        0.87      3.89 o 
   3   4  21      123.58      121.82      9.16 o 
   4   4  21      340.10      393.00     14.61 o 
   5   4  21      248.50      250.40     14.30 o 
   6   4  21      177.59      160.84     15.34 o 
   7   4  21      431.59      455.70     17.58 o 
   8   4  21      101.12       77.38     11.38 o 
   9   4  21       20.27       27.58      5.38 o 
  10   4  21       69.74       71.01     11.13 o 
  11   4  21       86.12       79.15     12.54 o 
  12   4  21      117.16      145.18     17.75 o 
   1   5  21       53.05       65.68      6.66 o 
   2   5  21      167.84      180.99     10.12 o 
   3   5  21       70.87       64.72      6.55 o 
   4   5  21       35.35       12.29      5.85 o 
   5   5  21       12.27       12.71      3.88 o 
   6   5  21       43.56       37.49      5.51 o 
   7   5  21      151.02      175.49     16.23 o 
   8   5  21       60.00       59.64      8.85 o 
   9   5  21      239.14      259.21     21.07 o 
  10   5  21       35.37       33.91      5.90 o 
  11   5  21       20.99       29.63      7.24 o 
  12   5  21      143.56      126.82     33.37 o 
   0   6  21        6.43       17.59      6.00 o 
   1   6  21        3.91       10.66      3.85 o 
   2   6  21       61.67       46.40      4.82 o 
   3   6  21       21.12       20.74      4.43 o 
   4   6  21        0.32        2.56      4.17 o 
   5   6  21        1.91        3.72      4.20 o 
   6   6  21       10.38        5.73      4.97 o 
   7   6  21      115.92      112.28     14.92 o 
   8   6  21       92.00       72.59     12.28 o 
   9   6  21      118.01       66.20     14.17 o 
  10   6  21      285.69      253.88     38.89 o 
   1   7  21       10.67       13.63      3.69 o 
   2   7  21       24.24       18.01      3.58 o 
   3   7  21      194.25      181.07     17.93 o 
   4   7  21        0.39       10.60      7.20 o 
   5   7  21       93.13      104.88     13.24 o 
   6   7  21      154.40      167.19     18.56 o 
   7   7  21        3.33        4.53      4.48 o 
   8   7  21      125.72      174.09     20.48 o 
   9   7  21        0.49        8.87      7.24 o 
   0   8  21        9.68       17.20     14.07 o 
   1   8  21        1.91        9.83      3.24 o 
   2   8  21       32.54       30.62      4.86 o 
   3   8  21        7.03       10.63      3.69 o 
   4   8  21       61.45       48.16      7.83 o 
   5   8  21        0.26        8.93      4.58 o 
   6   8  21        8.11       11.98      4.57 o 
   7   8  21       40.15       24.93      6.06 o 
   1   9  21       12.16        9.94      7.17 o 
   2   9  21       32.78       39.07      5.53 o 
   3   9  21       20.21       19.17      4.40 o 
   0   0  22      766.17      820.01    122.36 o 
   1   0  22       38.69       32.54      7.15 o 
   2   0  22       95.32      105.50     15.61 o 
   3   0  22        0.91        0.67      5.12 o 
   4   0  22      233.95      228.68     34.11 o 
   5   0  22      259.31      214.18     37.22 o 
   6   0  22       68.71       61.90     14.08 o 
   7   0  22      155.64      162.31     29.96 o 
   8   0  22       25.66       24.41      9.28 o 
   9   0  22        1.96       13.10      9.44 o 
  10   0  22      184.99      167.11     32.66 o 
  11   0  22       18.23       13.47      8.71 o 
  12   0  22       84.01       79.60     21.22 o 
  13   0  22       46.97       46.36     21.41 o 
   1   1  22      538.05      554.70     15.67 o 
   2   1  22      168.94      191.62     17.15 o 
   3   1  22      175.61      172.77     14.87 o 
   4   1  22        5.43        9.06      3.68 o 
   5   1  22       11.02       14.27      5.05 o 
   6   1  22        5.79       14.74      5.18 o 
   7   1  22       59.23       58.87      8.88 o 
   8   1  22       12.08        8.00      6.90 o 
   9   1  22       65.67       52.76     10.23 o 
  10   1  22        1.81       10.19      7.62 o 
  11   1  22       44.41       34.65      8.31 o 
  12   1  22        6.79       10.87      7.52 o 
  13   1  22        0.01        8.00     10.00 o 
   0   2  22      449.04      470.13     19.88 o 
   1   2  22       27.44       25.84      4.34 o 
   2   2  22        4.40        6.51      3.39 o 
   3   2  22        6.35        8.23      3.16 o 
   4   2  22        2.26        4.05      3.75 o 
   5   2  22      198.99      182.70     19.29 o 
   6   2  22       23.80       31.14      5.58 o 
   7   2  22       25.18       22.79      4.97 o 
   8   2  22       72.07       90.44     14.88 o 
   9   2  22       14.65       21.89      6.31 o 
  10   2  22        2.97       16.41      5.26 o 
  11   2  22       59.09       68.12      8.93 o 
  12   2  22       61.28       40.69      8.92 o 
   1   3  22        0.52       11.46      5.36 o 
   2   3  22      130.51      114.53     10.47 o 
   3   3  22        9.47       18.81      3.35 o 
   4   3  22      191.84      187.08     16.94 o 
   5   3  22      115.51      135.49     17.60 o 
   6   3  22       16.56        9.31      4.47 o 
   7   3  22       57.00       36.77      6.96 o 
   8   3  22       66.76       54.98     11.14 o 
   9   3  22       21.42       41.85     13.62 o 
  10   3  22        0.25        8.15      6.63 o 
  11   3  22       56.56       49.14      7.70 o 
  12   3  22      181.16      205.58     32.48 o 
   0   4  22       36.69       38.57      7.30 o 
   1   4  22      109.78       99.81      8.63 o 
   2   4  22       14.17        6.04      3.64 o 
   3   4  22       71.65       63.40      5.76 o 
   4   4  22      104.36       86.56      9.56 o 
   5   4  22      253.05      271.55     18.07 o 
   6   4  22        2.52       14.78      5.62 o 
   7   4  22        9.00        3.86      4.29 o 
   8   4  22       32.39       27.07      6.11 o 
   9   4  22       14.46        5.69      8.07 o 
  10   4  22        0.00        5.52      9.29 o 
  11   4  22        3.86       11.40      5.47 o 
   1   5  22       76.50       62.61      7.51 o 
   2   5  22       14.11        9.39      3.25 o 
   3   5  22       23.20       26.05      3.60 o 
   4   5  22        9.45       16.13      3.54 o 
   5   5  22      102.62       75.48     12.58 o 
   6   5  22      119.37      112.07     15.19 o 
   7   5  22       57.39       45.39      8.75 o 
   8   5  22       23.55       31.21      6.85 o 
   9   5  22        1.81       12.09      6.28 o 
  10   5  22       48.94       45.50      9.51 o 
   0   6  22       61.50       66.49     14.15 o 
   1   6  22      114.93       72.65      8.59 o 
   2   6  22        0.74        8.65      3.78 o 
   3   6  22        2.85       17.04      3.63 o 
   4   6  22       63.92       63.17      7.41 o 
   5   6  22       26.22       29.34      6.53 o 
   6   6  22      178.36      199.24     25.85 o 
   7   6  22        6.87        9.80      7.51 o 
   8   6  22       19.59       19.58      5.40 o 
   9   6  22      134.90      111.57     16.56 o 
   1   7  22      157.75      190.99     16.13 o 
   2   7  22      108.23      106.25     13.60 o 
   3   7  22       25.34       25.34      4.15 o 
   4   7  22       37.46       37.08      5.35 o 
   5   7  22      390.06      474.65     20.53 o 
   6   7  22       18.36       18.00      4.86 o 
   7   7  22      105.00      131.47     21.03 o 
   0   8  22      471.81      607.52     38.30 o 
   1   8  22        1.52        8.26      6.22 o 
   2   8  22       17.34       25.45      4.79 o 
   3   8  22        5.63        7.11      4.41 o 
   4   8  22        2.78        7.18      5.98 o 
   1   1  23       24.14       25.28      3.83 o 
   2   1  23      183.40      212.79     15.30 o 
   3   1  23        0.38        5.21      3.62 o 
   4   1  23      178.34      233.01     17.69 o 
   5   1  23        1.10        9.25      4.43 o 
   6   1  23        1.05       13.96      4.46 o 
   7   1  23        4.97       -0.27      6.02 o 
   8   1  23       23.56       33.42      7.38 o 
   9   1  23        0.24       17.54      8.45 o 
  10   1  23       69.41       61.44     11.39 o 
  11   1  23        0.32        7.89      4.84 o 
   0   2  23      922.41     1013.65     35.07 o 
   1   2  23       60.84       51.12      6.15 o 
   2   2  23        0.06       10.23      3.51 o 
   3   2  23      335.61      393.81     14.30 o 
   4   2  23       15.05       18.34      4.13 o 
   5   2  23       70.60       47.68      9.02 o 
   6   2  23       11.94       15.15      5.65 o 
   7   2  23      197.94      301.38     29.33 o 
   8   2  23       22.64       16.99      5.70 o 
   9   2  23      205.17      185.50     27.94 o 
  10   2  23       95.90       65.73      9.82 o 
  11   2  23      123.06       92.17     17.14 o 
   1   3  23       41.94       30.51      4.37 o 
   2   3  23      173.61      148.97     13.31 o 
   3   3  23      168.23      145.62     13.60 o 
   4   3  23      290.97      334.19     10.59 o 
   5   3  23       56.07       38.75      6.50 o 
   6   3  23      141.32      151.34     17.91 o 
   7   3  23        5.30       17.03      4.85 o 
   8   3  23      279.10      343.12     32.28 o 
   9   3  23        7.02       15.18      8.13 o 
  10   3  23        0.03       17.75      4.73 o 
   0   4  23      188.71      150.07     12.94 o 
   1   4  23       36.38       36.05      4.58 o 
   2   4  23       37.37       33.95      4.33 o 
   3   4  23       17.95       19.58      4.18 o 
   4   4  23        0.61        8.35      3.71 o 
   5   4  23       20.94       36.60      5.67 o 
   6   4  23       51.84       46.21      7.06 o 
   7   4  23      179.73      177.65     20.07 o 
   8   4  23       49.58       34.91      8.04 o 
   9   4  23      125.73       84.36     15.84 o 
  10   4  23      155.97      155.66     37.71 o 
   1   5  23       15.14       20.67      3.71 o 
   2   5  23        6.24       15.63      3.48 o 
   3   5  23        8.73       13.09      3.84 o 
   4   5  23        4.42       12.13      3.72 o 
   5   5  23      205.10      243.38     19.53 o 
   6   5  23        4.05       -3.96      6.13 o 
   7   5  23       36.46       44.85      6.00 o 
   8   5  23      118.95      120.10     16.83 o 
   0   6  23       72.32       74.07     19.64 o 
   1   6  23       36.99       49.45      6.23 o 
   2   6  23       73.24       71.35      8.05 o 
   3   6  23       41.63       37.34      5.96 o 
   4   6  23       42.70       35.32      7.00 o 
   5   6  23       61.15       46.97     10.33 o 
   6   6  23      144.28      154.20     19.04 o 
   7   6  23       11.92       14.79      5.29 o 
   1   7  23      124.35      136.80     19.02 o 
   2   7  23       11.69       12.01      3.85 o 
   3   7  23       11.47       19.76      4.52 o 
   4   7  23       66.48       55.06      6.83 o 
   0   0  24      136.92      118.52     30.43 o 
   1   0  24        2.86       15.63      5.13 o 
   2   0  24       79.99       68.63      9.22 o 
   3   0  24      264.30      275.21     21.27 o 
   4   0  24      159.88      137.08     24.97 o 
   5   0  24       69.36       68.99     14.50 o 
   6   0  24        7.39        9.11      8.93 o 
   7   0  24      144.81      146.39     27.71 o 
   8   0  24        3.49        5.21     10.27 o 
   9   0  24       43.11       52.82     12.38 o 
  10   0  24        0.60        6.67     12.23 o 
   1   1  24        3.75       13.83      3.37 o 
   2   1  24        1.27        6.66      3.46 o 
   3   1  24       86.10       77.11      9.08 o 
   4   1  24      369.82      456.25     15.01 o 
   5   1  24        2.12        7.10      4.46 o 
   6   1  24        0.00       10.79      4.39 o 
   7   1  24       30.63       25.01      7.35 o 
   8   1  24        9.64       15.25      8.56 o 
   9   1  24        8.99       12.30      9.95 o 
  10   1  24       61.57       53.67     17.96 o 
   0   2  24      152.11      121.73     14.10 o 
   1   2  24       25.37       32.77      4.65 o 
   2   2  24      190.34      161.81     18.75 o 
   3   2  24       26.60       22.73      5.72 o 
   4   2  24        1.22        4.97      4.31 o 
   5   2  24      144.68      128.15     15.66 o 
   6   2  24       11.41       15.24      4.36 o 
   7   2  24       65.04       83.14     13.84 o 
   8   2  24       60.98       62.78     10.67 o 
   9   2  24        0.03        5.04      6.89 o 
   1   3  24       87.00       88.84      8.97 o 
   2   3  24       55.91       50.65      5.89 o 
   3   3  24        6.67        9.76      3.39 o 
   4   3  24        5.27       25.62      5.03 o 
   5   3  24      184.08      189.94     25.38 o 
   6   3  24       45.44       31.50      6.81 o 
   7   3  24       48.53       30.53      8.54 o 
   8   3  24       31.35       28.92      8.01 o 
   9   3  24       78.53       66.76     15.41 o 
   0   4  24       12.51       18.30      6.08 o 
   1   4  24        2.84        4.65      3.28 o 
   2   4  24      190.18      204.49     17.25 o 
   3   4  24        0.23        8.31      4.16 o 
   4   4  24      120.50      102.04     10.80 o 
   5   4  24       21.79       13.13      5.16 o 
   6   4  24      123.22      128.72     19.23 o 
   7   4  24       27.70       32.41      7.29 o 
   8   4  24        6.26       24.74      7.27 o 
   1   5  24       17.47       27.85      3.73 o 
   2   5  24      155.48      185.73     14.46 o 
   3   5  24       10.56       15.01      5.38 o 
   4   5  24       16.42       15.22      3.92 o 
   5   5  24      115.85       87.26     13.07 o 
   6   5  24      131.38      116.19     15.04 o 
   0   6  24       29.95       25.68      7.96 o 
   1   6  24       77.55       65.41      9.55 o 
   2   6  24       53.66       50.61      6.95 o 
   3   6  24        8.36       10.64      3.91 o 
   4   6  24        1.05        4.46      4.44 o 
   1   1  25        7.21       13.19      3.94 o 
   2   1  25       18.37       18.44      4.51 o 
   3   1  25        0.10       12.97      4.14 o 
   4   1  25        4.84        8.29      5.32 o 
   5   1  25       36.75       50.36      7.01 o 
   6   1  25      167.03      140.32     25.25 o 
   7   1  25       38.32       39.11      8.18 o 
   8   1  25       38.38       24.52     19.64 o 
   0   2  25      169.64      231.71     39.28 o 
   1   2  25      413.23      453.11     19.26 o 
   2   2  25        7.08       10.98      3.37 o 
   3   2  25      118.39      104.10     15.05 o 
   4   2  25       14.13       22.73      4.86 o 
   5   2  25       30.83       29.41      6.32 o 
   6   2  25      109.62      121.45     17.82 o 
   7   2  25      228.60      320.89     38.40 o 
   1   3  25        8.43        7.36      3.32 o 
   2   3  25       62.40       63.61      7.35 o 
   3   3  25      126.56      114.29     12.40 o 
   4   3  25        0.65        4.37      5.11 o 
   5   3  25      263.97      357.25     17.21 o 
   6   3  25       48.85       36.60      7.33 o 
   0   4  25        5.38       10.11      4.38 o 
   1   4  25      126.07      105.40     13.69 o 
   2   4  25        0.14        5.39      4.81 o 
   3   4  25       66.96       76.54     10.26 o 
   4   4  25        2.38        8.26      4.63 o 
   5   4  25        0.05        4.13      8.37 o 
   1   5  25        5.23       14.21      3.43 o 
   2   5  25       15.92       16.39      3.73 o 
   3   5  25        0.45       26.26     16.12 o 
   0   0  26        9.98       13.88      7.02 o 
   1   0  26      103.85       79.60     12.57 o 
   2   0  26       35.96       35.57      6.92 o 
   3   0  26        3.89        3.80      6.10 o 
   4   0  26        0.13       16.82      6.00 o 
   5   0  26       70.53       65.52      9.43 o 
   1   1  26       21.00       24.15      3.54 o 
   2   1  26       16.45       24.33      4.49 o 
   3   1  26       63.47       55.43     10.04 o 
   4   1  26       70.31       60.65      7.85 o 
   5   1  26      114.47      155.45     21.59 o 
   0   2  26      115.65       99.00     11.29 o 
   1   2  26       65.73       54.30      7.46 o 
   2   2  26        3.99       17.56      3.87 o 
   3   2  26      109.42      119.69     13.30 o 
   4   2  26       16.62       11.88      4.90 o 
   1   3  26      105.43       91.22     12.89 o 
   2   3  26      106.56      105.61     16.47 o 
                                                 
